# Supplementary material for: The Anopheles dirus complex: spatial distribution and environmental drivers
Source: Malar J. 2007 Mar 6;6:26. doi: 10.1186/1475-2875-6-26 (PMC1838916; doi:10.1186/1475-2875-6-26)
Supplement: Additional file 2 — Collection sites description. The table lists 537 sites with geographical coordinates used for the display on the maps and true coordinates as well as details on mosquito collections and site description [file 1475-2875-6-26-S2.xls]

## Sheet: Site_List
Sitemap	SpeciesCode	SpeciesName	IdentificationMethod	Reference	AuthorspeciesCode	DLONGDD	DLATDD	Country	SiteType	SiteName	Admin1	Admin2	Admin3	CodeArticle	TLONGDD	TLATDD	LocationMethod	Date	CollectionMethod	Effort	NbSpecimens	DescriptionSite	0
1	U	An. dirus s.l.	Morphologic	[94]	(Kulkarni, 1989)[U]	74.09	15.39	India	State	Goa	Goa	No info	No info	None	74.09	15.39	Admin	1986-1987	Immatures reared ( 347), HB, resting	4 surveys of 1 month	No info	No info	0
2	E	An. elegans	Mitotic/ salivary gland polytene chromosomes of 4th instar (Bamai, 1981)	[23]	(Sawadipanich, 1990)[E]	75.03	14.166	India	District	Shimoga	Karnataka	Shimoga district	No info	None	75.03	14.166	Admin	August 1981	No info	No info	8	No info	0
2	U	An. dirus s.l.	Morphologic	[22]	(Bath, 1988)[U]	75.03	14.166	India	Area	Kyasanur forest around Sagar	Karnakata	Shimoga district	Sagar	None	75.03	14.166	Admin and http://www.fallingrain.com/world	August 1978 to 1984	Immatures reared ( 347), HB, resting	No info	398	No info	0
3	U	An. dirus s.l.	Morphologic	[10]	(Tewari, 1987)[U]	76.57	11.22	India	Area	Nilgiris (Western Ghats)	Tamil Nadu	Nilgiris	Bospara, Gudalur	None	76.57	11.22	Article map	August 1985 to October 1986	Immatures reared	13 surveys ( 273 man days)	72	Thorny tropical vegetation and deciduous forest with patch of subtropical evergreen forest. Hill range with extremely rich fauna. Area with higer rainfall	0
4	N	No specimens found	Morphologic	[10]	(Tewari, 1987)[N]	76.89	10.49	India	Area	Anaimalai	Tamil Nadu	Anaimalai	No info	None	76.89	10.49	Article map	August 1985 to October 1986	Immatures reared	13 surveys ( 273 man days)	0	Thorny tropical vegetation and deciduous forest with patch of subtropical evergreen forest. Hill range with extremely rich fauna. Only An. mirans ( previously called An. elegans) - rain only from northeastern monsoon	0
5	N	No specimens found	Morphologic	[10]	(Tewari, 1987)[N]	77.22	10.14	India	Area	Palni	Tamil Nadu	Palni	No info	None	77.22	10.14	Article map	August 1985 to October 1986	Immatures reared	13 surveys ( 273 man days)	0	Thorny tropical vegetation and deciduous forest with patch of subtropical evergreen forest. Hill range with extremely rich fauna. Only An. mirans ( previously called An. elegans) - rain only from northeastern monsoon	0
6	N	No specimens found	Morphologic	[10]	(Tewari, 1987)[N]	77.24	9.25	India	Area	Varushanadu	Tamil Nadu	Varushanadu	No info	None	77.24	9.25	Article map	August 1985 to October 1986	Immatures reared	13 surveys ( 273 man days)	0	Thorny tropical vegetation and deciduous forest with patch of subtropical evergreen forest. Hill range with extremely rich fauna. Only An. mirans ( previously called An. elegans) - rain only from northeastern monsoon	0
7	N	No specimens found	Morphologic	[10]	(Tewari, 1987)[N]	77.37	9.17	India	Area	Elamalai	Tamil Nadu	Elamalai	No info	None	77.37	9.17	Article map	August 1985 to October 1986	Immatures reared	13 surveys ( 273 man days)	0	Thorny tropical vegetation and deciduous forest with patch of subtropical evergreen forest. Hill range with extremely rich fauna. Only An. mirans ( previously called An. elegans) - rain only from northeastern monsoon	0
8	N	No specimens found	Morphologic	[10]	(Tewari, 1987)[N]	77.28	8.59	India	Area	Agastya	Tamil Nadu	Agastya	No info	None	77.28	8.59	Article map	August 1985 to October 1986	Immatures reared	13 surveys ( 273 man days)	0	Thorny tropical vegetation and deciduous forest with patch of subtropical evergreen forest. Hill range with extremely rich fauna. Only An. mirans ( previously called An. elegans) - rain only from northeastern monsoon	0
9	U	An. dirus s.l.	Morphologic	[25]	(Darsie, 1990)[U]	87.94	26.62	Nepal	Area	Suryanagar	Mechi	Jhapa	Suryanagar	Reference	87.94	26.62	Admin	Reference (1966)	No info	No info	No info	No info	0
10	U	An. dirus s.l.	Unknown	[24]	(Nandi, 1996)[U]	89.2	26.5333	India	Four villages	N Medbari/Kodal bosti/Umacharanpur/Kalabari	West Bengal	Jalpaiguri district	Falakata and Uttarlatabari	Four villages	89.2	26.5333	www.fallingrain.com/world	August 1989 to April 1990	UH, IMR, Cattle shed, breeding, resting	No info	up to 0.2 per man hour	Alluvial plains to gradually evelated uplands	0
11	U	An. dirus s.l.	Unknown	[54]	(Nandi, 1993)[U]	91.2667	25.9833	India	Three villages	Rajapara/Bakrapara/Amrengkona	Assam	No info	Boko PHC	Three villages	91.2667	25.9833	www.fallingrain.com/world	January 1984 to December 1988	HB CH DIR	4329(HB), 4805.75 (CH) and 1981(DIR) man hour	1175	Foothills, neighbouring forest	0
12	U	An. dirus s.l.	Morphologic	[39,59,96]	(Rosenberg, 1982a-c)[U]	91.3318	24.0026	Bangladesh	Village	Chaklapungee Tea Estate	Chittagong Div.	No info	No info	One site	91.3318	24.0026	Coordinates	April 1975 to December 1976	IH OH WT CDC	1 or 2 weeks/month	5181	Tea, secondary forest and bamboo, then dense forest. Subtropical and monsoon: 3 seasons: wet hot weather (april-october), cool dry ( nov-jan) and hot dry ( jan-april), 43 bamboo and thatched houses	0
12	D	An. baimaii	Mitotic/ salivary gland polytene chromosomes of 4th instar (Bamai, 1981)	[26]	(Baimai, 1988c)[D]	91.3318	24.0026	Bangladesh	Village	Chaklapunjee Tea garden Habiganj	Chittagong Div.	No info	No info	Site 6	91.3318	24.0026	(Rosenberg 1982a)	September 1985	No info	No info	No info	No info	0
12	D	An. baimaii	ASPCR (Walton, 1999)	[33,93]	(Walton, 2000-2001)[D]	91.3318	24.0026	Bangladesh	Village	Chaklapunjee	Chittagong Div.	Sylhet district	No info	Site 1	91.3318	24.0026	(Rosenberg 1982a)	No info	No info	No info	6	No info	0
12	D	An. baimaii	Taxonomic	[4]	(Sallum, 2005)[D]	91.3318	24.0026	Bangladesh	Village	Chaklapungee Tea Estate	Chittagong Div.	Sylhet district	No info	None	91.3318	24.0026	Coordinates	June 1975	No info	No info	No info	No info	0
13	U	An. dirus s.l.	Morphologic	[70]	(Das, 1985)[U]	93.0333	22.3167	India	Village	Tuichang	Myzoram	South Myzoram	No info	One site	93.0333	22.3167	www.fallingrain.com/world	July 1984	CDC light trap	14 trap nights	544	No info	0
14	U	An. dirus s.l.	Unknown	[98]	(Misra, 1993)[U]	93.84	25.71	India	Area	2 villages	Nagaland	Kohima	Dimapur PHC	None	93.84	25.71	Admin	January 1983 to December 1988	CDC HB and colleciton, larvae, RMI, RNI	Varying	308	Foothills. Dense deciduous forest with deforestation	0
15	U	An. dirus s.l.	Morphologic	[44]	(Khan, 1998)[U]	94.43	27.49	India	Area	Upper Brahmaputra valley of Assam/areas bordering Arunchanal Pradesh	Assam/Arunachal Pradesh	Assam: Dibrugarh, Tinsukia, N Lakhimpur, Dhemaji and border of Aruchanal Pradesh	No info	None	94.43	27.49	Admin	September 1991 to April 1993	Immatures, HB, CB, DIR, DOR	Varying	42	Extensive tea garden plantation, bamboo forest, reserve forest, ricefield, frequently inundated	0
16	U	An. dirus s.l.	Unknown	[84]	(Dutta, 1989b)[U]	95.18	27.3	India	Area	Tengakhat PHC	Assam	Dibrugarh district	under Tengakhat PHC	None	95.18	27.3	www.fallingrain.com/world	July to September 1988	CDC, succion tube from house and cattle shed	No info	77	Foothills, riverbeds, paddies, a large forest on one side (Charaipung forest range)	0
17	U	An. dirus s.l.	Unknown	[60,66,99]	(Prakash, 1997a-c)[U]	95.6833	27.5833	India	Village	Soraipung	Assam	Dibrugarh district	under Tengakhat PHC	One site	95.6833	27.5833	(Prakash 1997a)	August 1995 to July 1996	CDC light trap, immatures	4 to 7 trap nights per month	494	Isolated tropical forest fringe village	0
17	U	An. dirus s.l.	Unknown	[75]	(Prakash, 2001)[U]	95.6833	27.5833	India	Village	Soraipung	Assam	Dibrugarh district	under Tengakhat PHC	One site	95.6833	27.5833	(Prakash 1997a)	June 1999 to May 2000	CDC light trap and HB	1 to 3 collections per month	751	Isolated tropical forest fringe village	0
17	U	An. dirus s.l.	Unknown	[79]	(Dutta, 1991)[U]	95.6833	27.5833	India	Area	44 villages	Assam	Dibrugarh district	under Tengakhat PHC	None	95.6833	27.5833	(Prakash 1997a)	June to November of 1987 to 1989	succion tube and CDC lights	weekly	233	Foothills, riverbeds, paddies, a large forest on one side (Charaipung forest range)	0
17	U	An. dirus s.l.	Unknown	[56]	(Dutta, 1996)[U]	95.6833	27.5833	India	Area	Tengakhat PHC	Assam	Dibrugarh district	under Tengakhat PHC	None	95.6833	27.5833	(Prakash 1997a)	July to September 1992	OHB IHB OCB CDC outdoor resting	6 nights bait collection	137	Foothills, riverbeds, paddies, a large forest on one side (Charaipung forest range)	0
18	U	An. dirus s.l.	Unknown	[100]	(Dutta, 1989a) [U]	96.1	27.3	India	Small Town	Jairampur	Arunachal Pradesh	Changlang	under Nampong and Manmao circles	One site	96.1	27.3	www.fallingrain.com/world	August 1988	Succion tube cattle shed indoor outdoor, CDC light, bednet traps	No info	272	Deep forest rivulet and hill stream	0
18	U	An. dirus s.l.	Unknown	[69]	(Dutta, 1993)[U]	96.1	27.3	India	Area	29 villages	Arunachal Pradesh	Changlang	under Nampong circle	None	96.1	27.3	www.fallingrain.com/world	November 1989 to September 1990	OHB IHB succion tube and CDC	No info	24	Deep forest rivulet and hill stream	0
18	U	An. dirus s.l.	Unknown	[65]	(Dutta, 1992)[U]	96.1	27.3	India	Area	6 villages: Namsang, Beomali, Jairampur, Nampong, Namchik, Tengmao	Arunachal Pradesh	Changlang (ex Tirap)	under Namsong, Nampong and Manmao circles	None	96.1	27.3	www.fallingrain.com/world	1986 to 1988	succion tube, CDC, HB, RMI, bednet, immatures	25 nights succion tube, 52 CDC	1100	Foothills. Deep forest rivulet and hill stream	0
19	N	No specimens found	Morphologic	[95]	(Oo, 2004)[N]	96.6974	26.3542	Myanmar	Village	Minekrune	Kachin State	No info	Tanaing	Site 145	96.6974	26.3542	Article map	May 1998 to March 2000	IH OH OC RMI	No info	0	No info	0
20	N	No specimens found	Morphologic	[95]	(Oo, 2004)[N]	96.5799	25.5317	Myanmar	Village	Lawa	Kachin State	No info	Kamaing	Site 144	96.5799	25.5317	Article map	May 1998 to March 2000	IH OH OC RMI	No info	0	No info	0
21	N	No specimens found	Morphologic	[95]	(Oo, 2004)[N]	96.9324	25.4142	Myanmar	Village	Kyuntaw	Kachin State	No info	Moegaung	Site 146	96.9324	25.4142	Article map	May 1998 to March 2000	IH OH OC RMI	No info	0	No info	0
22	U	An. dirus s.l.	Morphologic	[95]	(Oo, 2004)[U]	97.3632	25.5122	Myanmar	Village	Mawphaung	Kachin State	No info	Myitkyina	Site 142	97.3632	25.5121	Article map	May 1998 to March 2000	IH OH OC RMI	No info	Seldom	No info	0
22	U	An. dirus s.l.	Unknown	[41]	(Kyi, 1970)[U]	97.3632	25.5122	Myanmar	Village	Ledo road	Kachin State	No info	Myitkyina	None	97.3632	25.5121	(Oo, 2004)	June to October before 1958	No info	No info	No info	Hukaung valley with thick forests	0
23	N	No specimens found	Morphologic	[95]	(Oo, 2004)[N]	96.4037	24.9443	Myanmar	Village	Aungthapye Quarter	Kachin State	No info	Mohnyin	Site 143	96.4037	24.9443	Article map	May 1998 to March 2000	IH OH OC RMI	No info	0	No info	0
24	N	No specimens found	Morphologic	[95]	(Oo, 2004)[N]	97.3632	24.5135	Myanmar	Village	Myothit Town	Kachin State	No info	Myothit	Site 148	97.3632	24.5135	Article map	May 1998 to March 2000	IH OH OC RMI	No info	0	No info	0
25	U	An. dirus s.l.	Unknown	[101]	(Yu, 1984b)[U]	97.91	24.83	China	Area	Yingjiang	Yunnan	Yingjiang	No info	None	97.91	24.83	Admin	No info	No info	No info	No info	No info	0
26	U	An. dirus s.l.	Unknown	[101]	(Yu, 1984b)[U]	97.84	24.14	China	Area	Ruili	Yunnan	Ruili	No info	None	97.84	24.14	Admin	No info	No info	No info	No info	No info	0
27	U	An. dirus s.l.	Morphologic	[95]	(Oo, 2004)[U]	97.2934	24.2344	Myanmar	Village	Bhamo Town	Kachin State	No info	Bhamo	Site 147	97.2934	24.2344	Article map	May 1998 to March 2000	IH OH OC RMI	No info	Seldom	No info	0
28	N	No specimens found	Morphologic	[95]	(Oo, 2004)[N]	96.1296	24.3568	Myanmar	Village	Nabar village	Sagaing division	No info	Inntaw	Site 64	96.1295	24.3568	Article map	May 1998 to March 2000	IH OH OC RMI	No info	0	No info	0
29	U	An. dirus s.l.	Morphologic	[95]	(Oo, 2004)[U]	96.3058	24.2001	Myanmar	Village	Katha Town	Sagaing division	No info	Katha	Site 65	96.3058	24.2001	Article map	May 1998 to March 2000	IH OH OC RMI	No info	Seldom	No info	0
29	U	An. dirus s.l.	Unknown	[41]	(Kyi, 1970)[U]	96.3058	24.2001	Myanmar	Village	Katha Town	Sagaing division	No info	No info	None	96.3058	24.2001	(Oo, 2004)	June to September before 1968	No info	No info	No info	Forest area at the outskirt of town	0
30	U	An. dirus s.l.	Morphologic	[95]	(Oo, 2004)[U]	95.6987	23.8701	Myanmar	Village	Binchaung village	Sagaing division	No info	Wuntho	Site 63a	95.6987	23.8701	Article map	May 1998 to March 2000	IH OH OC RMI	No info	Few	No info	0
30	N	No specimens found	Morphologic	[95]	(Oo, 2004)[N]	95.6987	23.8701	Myanmar	Village	Pay-gone	Sagaing division	No info	Wuntho	Site 63a	95.6987	23.8701	Article map	May 1998 to March 2000	IH OH OC RMI	No info	0	No info	0
30	U	An. dirus s.l.	Unknown	[41]	(Kyi, 1970)[U]	95.6987	23.8701	Myanmar	Village	Wuntho	Sagaing division	No info	Katha	None	95.6987	23.8701	(Oo, 2004)	June to October before 1968	No info	No info	No info	Forest close to railway line	0
31	U	An. dirus s.l.	Morphologic	[95]	(Oo, 2004)[U]	94.4791	24.0882	Myanmar	Village	Tamu town Boke-kann	Sagaing division	No info	Tamu	Site 60a	94.4791	24.0882	Article map	May 1998 to March 2000	IH OH OC RMI	No info	Few	No info	0
31	N	No specimens found	Morphologic	[95]	(Oo, 2004)[N]	94.4791	24.0882	Myanmar	Village	Boke-kann	Sagaing division	No info	Tamu	Site 60b	94.4791	24.0882	Article map	May 1998 to March 2000	IH OH OC RMI	No info	0	No info	0
32	N	No specimens found	Morphologic	[95]	(Oo, 2004)[N]	94.5238	23.6127	Myanmar	Village	Khamaya (368)	Sagaing division	No info	Mawlaik	Site 57	94.5238	23.6127	Article map	May 1998 to March 2000	IH OH OC RMI	No info	0	No info	0
33	N	No specimens found	Morphologic	[95]	(Oo, 2004)[N]	98.7087	23.7652	Myanmar	Village	China border	Shan State	No info	Chinshwehor	Site 123	98.7087	23.7652	Article map	May 1998 to March 2000	IH OH OC RMI	No info	0	No info	0
34	N	No specimens found	Morphologic	[95]	(Oo, 2004)[N]	98.7685	23.526	Myanmar	Village	Kunlong Town	Shan State	No info	Kunlong	Site 122	98.7685	23.526	Article map	May 1998 to March 2000	IH OH OC RMI	No info	0	No info	0
35	U	An. dirus s.l.	Morphologic	[95]	(Oo, 2004)[U]	97.9711	22.9678	Myanmar	Village	Mansan fall	Shan State	No info	Lashio	Site 118	97.9711	22.9678	Article map	May 1998 to March 2000	IH OH OC RMI	No info	Seldom	No info	0
36	N	No specimens found	Morphologic	[95]	(Oo, 2004)[N]	96.8594	23.3945	Myanmar	Village	Mabein Town	Shan State	No info	Mabein	Site 119	96.8594	23.3945	Article map	May 1998 to March 2000	IH OH OC RMI	No info	0	No info	0
37	N	No specimens found	Morphologic	[95]	(Oo, 2004)[N]	97.2569	22.9224	Myanmar	Village	Namsam Town	Shan State	No info	Namsam	Site 134	97.2569	22.9224	Article map	May 1998 to March 2000	IH OH OC RMI	No info	0	No info	0
38	U	An. dirus s.l.	Morphologic	[95]	(Oo, 2004)[U]	97.2904	22.4792	Myanmar	Village	Hsipaw Town	Shan State	No info	Hsipaw	Site 117	97.2904	22.4792	Article map	May 1998 to March 2000	IH OH OC RMI	No info	Seldom	No info	0
38	U	An. dirus s.l.	Unknown	[41]	(Kyi, 1970)[U]	97.2904	22.4792	Myanmar	Village	Hsipaw Town	Shan State	No info	Hsipaw	None	97.2904	22.4792	(Oo, 2004)	August before 1945	No info	No info	No info	Narrow valley with thick vegetation	0
39	U	An. dirus s.l.	Morphologic	[95]	(Oo, 2004)[U]	97.1508	22.3596	Myanmar	Village	Quarter 4	Shan State	No info	Kyaukme	Site 120	97.1508	22.3596	Article map	May 1998 to March 2000	IH OH OC RMI	No info	Seldom	No info	0
40	U	An. dirus s.l.	Morphologic	[95]	(Oo, 2004)[U]	96.7398	23.0755	Myanmar	Village	Khalaya	Shan State	No info	Momeik	Site 116	96.7398	23.0755	Article map	May 1998 to March 2000	IH OH OC RMI	No info	Few	No info	0
41	N	No specimens found	Morphologic	[95]	(Oo, 2004)[N]	96.5804	22.9161	Myanmar	Village	Shwenuaungbin	Mandalay division	No info	Mogok	Site 48	96.5804	22.9161	Article map	May 1998 to March 2000	IH OH OC RMI	No info	0	No info	0
41	U	An. dirus s.l.	Morphologic	[36]	(Paing, 1989)[U]	96.5804	22.9161	Myanmar	Village	Kabaing	Mandalay division	No info	Mogok	None	96.49	22.95	(Oo, 2004)	August to September before 1989	No info	No info	No info	Hilly area with forest at altitude higerh than 1000m	0
41	U	An. dirus s.l.	Morphologic	[95]	(Oo, 2004)[U]	96.5804	22.9161	Myanmar	Village	Kabaing	Mandalay division	No info	Mogok	Site 49	96.49	22.95	Article map	May 1998 to March 2000	IH OH OC RMI	No info	0	No info	0
42	N	No specimens found	Morphologic	[95]	(Oo, 2004)[N]	96.0421	22.7167	Myanmar	2 villages	Taungtalone / Tagaung villag	Mandalay division	No info	Thabeikkyin	Site 47	96.0421	22.7167	Article map	May 1998 to March 2000	IH OH OC RMI	No info	0	No info	0
43	N	No specimens found	Morphologic	[95]	(Oo, 2004)[N]	95.6204	22.5748	Myanmar	Village	Shwebo Town	Sagaing division	No info	Shwebo	Site 66	95.6204	22.5748	Article map	May 1998 to March 2000	IH OH OC RMI	No info	0	No info	0
44	N	No specimens found	Morphologic	[95]	(Oo, 2004)[N]	94.1876	23.0651	Myanmar	Village	Kale valley	Sagaing division	No info	Kale	Site 59	94.1518	23.1623	Article map	May 1998 to March 2000	IH OH OC RMI	No info	0	No info	0
44	U	An. dirus s.l.	Morphologic	[95]	(Oo, 2004)[U]	94.1876	23.0651	Myanmar	Village	Kabaw valley	Sagaing division	No info	Kale	Site 58	94.1876	23.0651	Article map	May 1998 to March 2000	IH OH OC RMI	No info	Seldom	No info	0
44	U	An. dirus s.l.	Unknown	[41]	(Kyi, 1970)[U]	94.1876	23.0651	Myanmar	Area	Kabaw &Kale valley	Sagaing division	No info	No info	None	94.1876	23.0651	(Oo, 2004)	September to October before 1948	No info	No info	No info	Valleys with thick forest	0
45	N	No specimens found	Morphologic	[95]	(Oo, 2004)[N]	93.7461	22.8656	Myanmar	Village	Panunchaung	Chin State	No info	Falam	Site 149	93.746	22.8655	Article map	May 1998 to March 2000	IH OH OC RMI	No info	0	No info	0
46	N	No specimens found	Morphologic	[95]	(Oo, 2004)[N]	94.2197	22.1547	Myanmar	Village	Khaungtone	Magwe Division	No info	Gawgaw	Site 71	94.2197	22.1547	Article map	May 1998 to March 2000	IH OH OC RMI	No info	0	No info	0
47	N	No specimens found	Morphologic	[95]	(Oo, 2004)[N]	95.2789	22.0904	Myanmar	Village	Monywa Town	Sagaing division	No info	Monywa	Site 62	95.2789	22.0904	Article map	May 1998 to March 2000	IH OH OC RMI	No info	0	No info	0
48	N	No specimens found	Morphologic	[95]	(Oo, 2004)[N]	96.0621	22.4177	Myanmar	2 villages	Nweyone village - Shwepyi	Mandalay division	No info	Singu	Site 40	96.0621	22.4177	Article map	May 1998 to March 2000	IH OH OC RMI	No info	0	No info	0
49	A	An. dirus s.s.	[A identified by Thu personal com to Paing]	[36]	(Paing, 1989)[A]	96.3212	22.2781	Myanmar	Village	Se-daw-gyi	Mandalay division	No info	Madaya	None	96.3212	22.2781	(Oo, 2004)	August to September before 1989	No info	No info	No info	Foot-hills and near forest in an irrigated area	0
49	U	An. dirus s.l.	Morphologic	[95]	(Oo, 2004)[U]	96.3212	22.2781	Myanmar	Village	Se-daw-gyi	Mandalay division	No info	Madaya	Site 35	96.3212	22.2781	Article map	May 1998 to March 2000	IH OH OC RMI	No info	Few	No info	0
49	U	An. dirus s.l.	Morphologic	[95]	(Oo, 2004)[U]	96.3212	22.2781	Myanmar	Village	Zeephy up in	Mandalay division	No info	Madaya	Site 36b	96.2614	22.2111	Article map	May 1998 to March 2000	IH OH OC RMI	No info	Common	No info	0
50	U	An. dirus s.l.	Morphologic	[58]	(Oo, 2003) [U]	96.1017	22.2229	Myanmar	Village	Botegone	Mandalay division	No info	Madaya	Site6	96.1017	22.2229	Article map and www.fallingrain.com/world	May 1998-March 2000	IH OH bednetcattle DIR	7 days /month	250	Near foot-hills and extended irrigation areas	0
50	U	An. dirus s.l.	Morphologic	[95]	(Oo, 2004)[U]	96.1017	22.2229	Myanmar	Village	Bodekton	Mandalay division	No info	Madaya	Site 36a	96.1017	22.2229	Article map and www.fallingrain.com/world	May 1998 to March 2000	IH OH OC RMI	No info	0	No info	0
50	U	An. dirus s.l.	Unknown	[41]	(Kyi, 1970)[U]	96.1017	22.2229	Myanmar	Area	Madaya	Mandalay division	No info	Madaya	None	96.1017	22.2229	(Oo, 2004)	July to October before 1957	No info	No info	No info	Irrigated system with forest	0
51	N	No specimens found	Morphologic	[95]	(Oo, 2004)[N]	96.3212	22.019	Myanmar	2 villages	Tawsu village / Shwesary an	Mandalay division	No info	Patheingyi	Site 38	96.3212	22.019	Article map	May 1998 to March 2000	IH OH OC RMI	No info	0	No info	0
52	N	No specimens found	Morphologic	[95]	(Oo, 2004)[N]	95.8029	21.9526	Myanmar	Village	Myothit Quarter	Sagaing division	No info	Sagaing	Site 61	95.8029	21.9526	Article map	May 1998 to March 2000	IH OH OC RMI	No info	0	No info	0
53	N	No specimens found	Morphologic	[95]	(Oo, 2004)[N]	96.6601	21.9393	Myanmar	Village	Wetwun village	Mandalay division	No info	Pyinoolwin	Site 50	96.5604	21.8197	Article map	May 1998 to March 2000	IH OH OC RMI	No info	0	No info	0
53	N	No specimens found	Morphologic	[95]	(Oo, 2004)[N]	96.6601	21.9393	Myanmar	Village	Foothill area	Mandalay division	No info	Mandalay-Pyinoolwin	Site 52	96.6601	21.9393	Article map	May 1998 to March 2000	IH OH OC RMI	No info	0	No info	0
54	N	No specimens found	Morphologic	[95]	(Oo, 2004)[N]	96.1617	21.72	Myanmar	Village	North, Mandalay	Mandalay division	No info	Mandalay	Site 37	96.1016	21.9793	Article map	May 1998 to March 2000	IH OH OC RMI	No info	0	No info	0
54	N	No specimens found	Morphologic	[95]	(Oo, 2004)[N]	96.1617	21.72	Myanmar	2 villages	Sargalein village / Nyaungni	Mandalay division	No info	Amarapura	Site 39	96.2016	21.8396	Article map	May 1998 to March 2000	IH OH OC RMI	No info	0	No info	0
54	N	No specimens found	Morphologic	[95]	(Oo, 2004)[N]	96.1617	21.72	Myanmar	2 villages	Sezone village - Badaquinn	Mandalay division	No info	Singaing	Site 41	96.1617	21.72	Article map	May 1998 to March 2000	IH OH OC RMI	No info	0	No info	0
54	N	No specimens found	Morphologic	[95]	(Oo, 2004)[N]	96.1617	21.72	Myanmar	Village	Lunkyaw village	Mandalay division	No info	Kyaukse	Site 43	96.2614	21.5805	Article map	May 1998 to March 2000	IH OH OC RMI	No info	0	No info	0
55	N	No specimens found	Morphologic	[95]	(Oo, 2004)[N]	96.8395	21.4808	Myanmar	Village	Indaw Town	Shan State	No info	Indaw	Site 137	96.8395	21.4808	Article map	May 1998 to March 2000	IH OH OC RMI	No info	0	No info	0
56	N	No specimens found	Morphologic	[95]	(Oo, 2004)[N]	96.7797	21.2017	Myanmar	Village	Yutsawk Town	Shan State	No info	Yutsawk	Site 128	96.7797	21.2017	Article map	May 1998 to March 2000	IH OH OC RMI	No info	0	No info	0
57	N	No specimens found	Morphologic	[95]	(Oo, 2004)[N]	96.5006	21.0821	Myanmar	Village	Muyogyi village	Shan State	No info	Ywangan	Site 132	96.5006	21.0821	Article map	May 1998 to March 2000	IH OH OC RMI	No info	0	No info	0
58	N	No specimens found	Morphologic	[95]	(Oo, 2004)[N]	97.3179	21.0024	Myanmar	Village	Loilem Town	Shan State	No info	Loilem	Site 121	97.3179	21.0024	Article map	May 1998 to March 2000	IH OH OC RMI	No info	0	No info	0
59	N	No specimens found	Morphologic	[95]	(Oo, 2004)[N]	97.2714	20.7632	Myanmar	Village	Hopone Town	Shan State	No info	Hopone	Site 127	97.2714	20.7631	Article map	May 1998 to March 2000	IH OH OC RMI	No info	0	No info	0
60	N	No specimens found	Morphologic	[95]	(Oo, 2004)[N]	96.8244	20.7452	Myanmar	Village	Yebu village	Shan State	No info	Taunggyi	Site 138	97.0388	20.8628	Article map	May 1998 to March 2000	IH OH OC RMI	No info	0	No info	0
60	N	No specimens found	Morphologic	[95]	(Oo, 2004)[N]	96.8244	20.7452	Myanmar	Village	Nyaungshwe Town	Shan State	No info	Nyaungshwe	Site 131	96.999	20.5439	Article map	May 1998 to March 2000	IH OH OC RMI	No info	0	No info	0
60	N	No specimens found	Morphologic	[95]	(Oo, 2004)[N]	96.8244	20.7452	Myanmar	Village	Phetmun village	Shan State	No info	Shwenyaung	Site 135	96.9591	20.7233	Article map	May 1998 to March 2000	IH OH OC RMI	No info	0	No info	0
60	N	No specimens found	Morphologic	[95]	(Oo, 2004)[N]	96.8244	20.7452	Myanmar	Village	Heho Town	Shan State	No info	Heho	Site 126	96.8244	20.7452	Article map	May 1998 to March 2000	IH OH OC RMI	No info	0	No info	0
60	N	No specimens found	Morphologic	[95]	(Oo, 2004)[N]	96.8244	20.7452	Myanmar	Village	Aungban Town	Shan State	No info	Aungban	Site 129	96.7	20.7631	Article map	May 1998 to March 2000	IH OH OC RMI	No info	0	No info	0
61	N	No specimens found	Morphologic	[95]	(Oo, 2004)[N]	96.7199	20.9226	Myanmar	Village	Thayetgon	Shan State	No info	Pindaya	Site 130	96.7199	20.9226	Article map	May 1998 to March 2000	IH OH OC RMI	No info	0	No info	0
62	N	No specimens found	Morphologic	[95]	(Oo, 2004)[N]	96.6848	20.486	Myanmar	Village	Nanpandit village	Shan State	No info	Kalaw	Site 133	96.6848	20.486	Article map	May 1998 to March 2000	IH OH OC RMI	No info	0	No info	0
62	U	An. dirus s.l.	Unknown	[41]	(Kyi, 1970)[U]	96.6848	20.486	Myanmar	Village	Meiktila-Kalaw road	Shan State	No info	Kalaw	None	96.6848	20.486	(Oo, 2004)	August to October before 1967	No info	No info	No info	Foothills with thick jungle	0
63	U	An. dirus s.l.	Morphologic	[95]	(Oo, 2004)[U]	96.2415	20.8429	Myanmar	Village	Indaingtha village	Mandalay division	No info	Thazi	Site 54	96.2415	20.8429	Article map	May 1998 to March 2000	IH OH OC RMI	No info	Few	No info	0
63	U	An. dirus s.l.	Unknown	[41]	(Kyi, 1970)[U]	96.2415	20.8429	Myanmar	Village	Meiktila-Kalaw road	Mandalay division	No info	Thazi	None	96.2415	20.8429	(Oo, 2004)	August to October before 1967	No info	No info	No info	Foothills with thick forests	0
64	U	An. dirus s.l.	Morphologic	[95]	(Oo, 2004)[U]	96.3212	20.3844	Myanmar	Village	Kinywa-indaing	Mandalay division	No info	Yamethin	Site 55	96.3212	20.3844	Article map	May 1998 to March 2000	IH OH OC RMI	No info	Seldom	No info	0
65	N	No specimens found	Morphologic	[95]	(Oo, 2004)[N]	95.9568	20.8532	Myanmar	Village	Wundwin village	Mandalay division	No info	Meiktila	Site 53	95.9568	20.8532	Article map	May 1998 to March 2000	IH OH OC RMI	No info	0	No info	0
66	N	No specimens found	Morphologic	[95]	(Oo, 2004)[N]	95.7264	20.9027	Myanmar	Village	Aungp intha	Mandalay division	No info	Meiktila	Site 42	95.7264	20.9027	Article map	May 1998 to March 2000	IH OH OC RMI	No info	0	No info	0
67	N	No specimens found	Morphologic	[95]	(Oo, 2004)[N]	95.543	21.3246	Myanmar	2 villages	Semikan /Magy ibin village	Mandalay division	No info	Taungtha	Site 46	95.543	21.3246	Article map	May 1998 to March 2000	IH OH OC RMI	No info	0	No info	0
68	N	No specimens found	Morphologic	[95]	(Oo, 2004)[N]	95.2448	20.8828	Myanmar	Village	Legwa village	Mandalay division	No info	Kyaukpadaung	Site 44	95.2448	20.8828	Article map	May 1998 to March 2000	IH OH OC RMI	No info	0	No info	0
69	N	No specimens found	Morphologic	[95]	(Oo, 2004)[N]	95.1052	21.1618	Myanmar	Village	Shwe-hlaing	Mandalay division	No info	Nyaung-oo	Site 45	95.1052	21.1618	Article map	May 1998 to March 2000	IH OH OC RMI	No info	0	No info	0
70	N	No specimens found	Morphologic	[95]	(Oo, 2004)[N]	95.185	21.5406	Myanmar	Village	Zitaw village	Magwe Division	No info	Yesagyo	Site 79	95.185	21.5406	Article map	May 1998 to March 2000	IH OH OC RMI	No info	0	No info	0
71	N	No specimens found	Morphologic	[95]	(Oo, 2004)[N]	94.9258	21.3612	Myanmar	Village	Lingadaw village	Magwe Division	No info	Myaing	Site 69	94.9458	21.4808	Article map	May 1998 to March 2000	IH OH OC RMI	No info	0	No info	0
71	N	No specimens found	Morphologic	[95]	(Oo, 2004)[N]	94.9258	21.3612	Myanmar	Village	Sinlan village	Magwe Division	No info	Pakoku	Site 72	94.9258	21.3612	Article map	May 1998 to March 2000	IH OH OC RMI	No info	0	No info	0
72	N	No specimens found	Morphologic	[95]	(Oo, 2004)[N]	94.7987	20.9081	Myanmar	Village	Koedaung village	Magwe Division	No info	Seikpyu	Site 73	94.7987	20.9081	Article map	May 1998 to March 2000	IH OH OC RMI	No info	0	No info	0
73	N	No specimens found	Morphologic	[95]	(Oo, 2004)[N]	94.2082	21.4808	Myanmar	Village	Yinkekaung	Magwe Division	No info	Saw	Site 70	94.2082	21.4808	Article map	May 1998 to March 2000	IH OH OC RMI	No info	0	No info	0
74	N	No specimens found	Morphologic	[95]	(Oo, 2004)[N]	93.969	21.2017	Myanmar	Village	Syawlaung	Chin State	No info	Kanpetlet	Site 152	93.969	21.2017	Article map	May 1998 to March 2000	IH OH OC RMI	No info	0	No info	0
75	N	No specimens found	Morphologic	[95]	(Oo, 2004)[N]	93.9889	21.5605	Myanmar	Village	Mindat Town	Chin State	No info	Mindat	Site 151	93.9889	21.5605	Article map	May 1998 to March 2000	IH OH OC RMI	No info	0	No info	0
76	N	No specimens found	Morphologic	[95]	(Oo, 2004)[N]	93.052	21.1618	Myanmar	Village	Htaungza	Chin State	No info	Paletwa	Site 150	93.052	21.1618	Article map	May 1998 to March 2000	IH OH OC RMI	No info	0	No info	0
77	N	No specimens found	Morphologic	[95]	(Oo, 2004)[N]	92.3543	21.3213	Myanmar	Village	Bangladesh border	Rakhine State	No info	Taungpyo	Site 100	92.3543	21.3213	Article map	May 1998 to March 2000	IH OH OC RMI	No info	0	No info	0
78	N	No specimens found	Morphologic	[95]	(Oo, 2004)[N]	92.3543	21.1618	Myanmar	Village	Taungyo town	Rakhine State	No info	Taungpyo	Site 101	92.3543	21.1618	Article map	May 1998 to March 2000	IH OH OC RMI	No info	0	No info	0
79	U	An. dirus s.l.	Morphologic	[95]	(Oo, 2004)[U]	92.3286	20.9471	Myanmar	Village	10th miles	Rakhine State	No info	Maungdaw	Site 102	92.3286	20.9471	Article map	May 1998 to March 2000	IH OH OC RMI	No info	Seldom	No info	0
80	N	No specimens found	Morphologic	[95]	(Oo, 2004)[N]	92.5337	20.9625	Myanmar	Village	Kardi village	Rakhine State	No info	Buthedaung	Site 105	92.5337	20.9625	Article map	May 1998 to March 2000	IH OH OC RMI	No info	0	No info	0
81	N	No specimens found	Morphologic	[95]	(Oo, 2004)[N]	93.1317	20.5439	Myanmar	Village	Shwegudaung	Rakhine State	No info	Myohaung	Site 104	93.1317	20.5439	Article map	May 1998 to March 2000	IH OH OC RMI	No info	0	No info	0
82	U	An. dirus s.l.	Morphologic	[95]	(Oo, 2004)[U]	92.8483	20.1713	Myanmar	Village	Sittwe Town	Rakhine State	No info	Sittwe	Site 96	92.8483	20.1713	Article map	May 1998 to March 2000	IH OH OC RMI	No info	Seldom	No info	0
83	N	No specimens found	Morphologic	[95]	(Oo, 2004)[N]	93.4108	20.2648	Myanmar	Village	Minbya Town	Rakhine State	No info	Minbya	Site 103	93.4108	20.2648	Article map	May 1998 to March 2000	IH OH OC RMI	No info	0	No info	0
84	N	No specimens found	Morphologic	[95]	(Oo, 2004)[N]	93.3311	20.1053	Myanmar	Village	Myebon Town	Rakhine State	No info	Myebon	Site 98	93.3311	20.1053	Article map	May 1998 to March 2000	IH OH OC RMI	No info	0	No info	0
85	N	No specimens found	Morphologic	[95]	(Oo, 2004)[N]	94.2879	20.504	Myanmar	Village	Sedoktaya Town	Magwe Division	No info	Sedoktaya	Site 89	94.2879	20.504	Article map	May 1998 to March 2000	IH OH OC RMI	No info	0	No info	0
86	N	No specimens found	Morphologic	[95]	(Oo, 2004)[N]	94.5271	20.205	Myanmar	Village	Mezali town	Magwe Division	No info	Mezali	Site 78	94.5271	20.205	Article map	May 1998 to March 2000	IH OH OC RMI	No info	0	No info	0
86	N	No specimens found	Morphologic	[95]	(Oo, 2004)[N]	94.5271	20.205	Myanmar	Village	Thanatwa	Magwe Division	No info	Pwinbyu	Site 85	94.6667	20.2847	Article map	May 1998 to March 2000	IH OH OC RMI	No info	0	No info	0
87	N	No specimens found	Morphologic	[95]	(Oo, 2004)[N]	94.5869	19.9857	Myanmar	Village	Padan village	Magwe Division	No info	Ngape	Site 90	94.5869	19.9857	Article map	May 1998 to March 2000	IH OH OC RMI	No info	0	No info	0
88	N	No specimens found	Morphologic	[95]	(Oo, 2004)[N]	94.6626	20.526	Myanmar	Village	Linzin village	Magwe Division	No info	Salin	Site 88	94.6625	20.526	Article map	May 1998 to March 2000	IH OH OC RMI	No info	0	No info	0
89	N	No specimens found	Morphologic	[95]	(Oo, 2004)[N]	94.9059	20.3645	Myanmar	Village	Sagu Town	Magwe Division	No info	Sagu	Site 87	94.8062	20.2249	Article map	May 1998 to March 2000	IH OH OC RMI	No info	0	No info	0
89	N	No specimens found	Morphologic	[95]	(Oo, 2004)[N]	94.9059	20.3645	Myanmar	Village	Minbu town	Magwe Division	No info	Minbu	Site 86	94.866	20.1253	Article map	May 1998 to March 2000	IH OH OC RMI	No info	0	No info	0
89	N	No specimens found	Morphologic	[95]	(Oo, 2004)[N]	94.9059	20.3645	Myanmar	Village	Ywathitgyi village	Magwe Division	No info	Yenangyaung	Site 67	94.9059	20.3645	Article map	May 1998 to March 2000	IH OH OC RMI	No info	0	No info	0
90	U	An. dirus s.l.	Morphologic	[95]	(Oo, 2004)[U]	94.9409	20.6167	Myanmar	Village	Mingyan village	Magwe Division	No info	Chauk	Site 68	94.9409	20.6167	Article map	May 1998 to March 2000	IH OH OC RMI	No info	Seldom	No info	0
90	U	An. dirus s.l.	Unknown	[41]	(Kyi, 1970)[U]	94.9409	20.6167	Myanmar	Area	Mount Popa	Magwe Division	No info	Mingyan village	None	94.9409	20.6167	(Oo, 2004)	November before 1939	No info	No info	No info	Dead volcanic mountain with thick forests at foothills	0
91	N	No specimens found	Morphologic	[95]	(Oo, 2004)[N]	95.0654	20.0256	Myanmar	Village	Tegyigone	Magwe Division	No info	Magwe	Site 77	95.0653	20.0256	Article map	May 1998 to March 2000	IH OH OC RMI	No info	0	No info	0
92	N	No specimens found	Morphologic	[95]	(Oo, 2004)[N]	95.4999	20.3731	Myanmar	Village	Khinkaung	Magwe Division	No info	Natmauk	Site 75	95.4999	20.3731	Article map	May 1998 to March 2000	IH OH OC RMI	No info	0	No info	0
93	N	No specimens found	Morphologic	[95]	(Oo, 2004)[N]	95.6235	20.205	Myanmar	Village	Yeayetaing	Magwe Division	No info	Myothit	Site 76	95.6235	20.205	Article map	May 1998 to March 2000	IH OH OC RMI	No info	0	No info	0
94	U	An. dirus s.l.	Morphologic	[95]	(Oo, 2004)[U]	95.6634	20.0256	Myanmar	Village	Kamontaung	Magwe Division	No info	Taungdwingyi	Site 74b	95.6634	20.0256	Article map	May 1998 to March 2000	IH OH OC RMI	No info	Seldom	No info	0
94	N	No specimens found	Morphologic	[95]	(Oo, 2004)[N]	95.6634	20.0256	Myanmar	Village	Tahbyepin	Magwe Division	No info	Taungdwingyi	Site 74b	95.6634	20.0256	Article map	May 1998 to March 2000	IH OH OC RMI	No info	0	No info	0
95	N	No specimens found	Morphologic	[95]	(Oo, 2004)[N]	97.2382	20.0854	Myanmar	Village	Aungthapye Quarter	Shan State	No info	Sesai	Site 136	97.2382	20.0854	Article map	May 1998 to March 2000	IH OH OC RMI	No info	0	No info	0
96	N	No specimens found	Morphologic	[95]	(Oo, 2004)[N]	100.069	20.6635	Myanmar	Village	Tachileik Town	Shan State	No info	Tachileik	Site 125	100.069	20.6635	Article map	May 1998 to March 2000	IH OH OC RMI	No info	0	No info	0
97	N	No specimens found	Morphologic	[95]	(Oo, 2004)[N]	99.8297	21.3612	Myanmar	Village	Kengtung Town	Shan State	No info	Kengtung	Site 124	99.8297	21.3612	Article map	May 1998 to March 2000	IH OH OC RMI	No info	0	No info	0
98	N	No specimens found	Morphologic	[95]	(Oo, 2004)[N]	97.3977	19.607	Myanmar	Village	Nwalasoe	Kayat State	No info	Loikaw	Site 141	97.3977	19.607	Article map	May 1998 to March 2000	IH OH OC RMI	No info	0	No info	0
99	N	No specimens found	Morphologic	[95]	(Oo, 2004)[N]	97.3379	19.4674	Myanmar	Village	Myenigone	Kayat State	No info	Demoesoe	Site 140	97.3379	19.4674	Article map	May 1998 to March 2000	IH OH OC RMI	No info	0	No info	0
100	N	No specimens found	Morphologic	[95]	(Oo, 2004)[N]	96.381	19.6468	Myanmar	2 villages	Aungthukta / Moeswe village	Mandalay division	No info	Pyinmana	Site 51	96.381	19.6468	Article map	May 1998 to March 2000	IH OH OC RMI	No info	0	No info	0
101	N	No specimens found	Morphologic	[95]	(Oo, 2004)[N]	96.1019	19.5272	Myanmar	Village	Kantha village	Mandalay division	No info	Lewe	Site 56b	96.1019	19.5272	Article map	May 1998 to March 2000	IH OH OC RMI	No info	0	No info	0
101	U	An. dirus s.l.	Morphologic	[95]	(Oo, 2004)[U]	96.1019	19.5272	Myanmar	Village	Chinsu village	Mandalay division	No info	Lewe	Site 56a	96.1019	19.5272	Article map	May 1998 to March 2000	IH OH OC RMI	No info	Few	No info	0
102	N	No specimens found	Morphologic	[95]	(Oo, 2004)[N]	95.2269	19.7438	Myanmar	Village	Nyaungbintha village	Magwe Division	No info	Sinbaungwe	Site 83	95.2269	19.7438	Article map	May 1998 to March 2000	IH OH OC RMI	No info	0	No info	0
103	N	No specimens found	Morphologic	[95]	(Oo, 2004)[N]	95.2846	19.4276	Myanmar	Village	Mogaung	Magwe Division	No info	Mayde	Site 80	95.2846	19.4276	Article map	May 1998 to March 2000	IH OH OC RMI	No info	0	No info	0
104	N	No specimens found	Morphologic	[95]	(Oo, 2004)[N]	95.1451	19.3478	Myanmar	Village	Ywathit village	Magwe Division	No info	Thayet	Site 81	95.1451	19.3478	Article map	May 1998 to March 2000	IH OH OC RMI	No info	0	No info	0
105	N	No specimens found	Morphologic	[95]	(Oo, 2004)[N]	94.6268	19.3877	Myanmar	Village	Zeedaw village	Magwe Division	No info	Mindon	Site 84	94.6268	19.3877	Article map	May 1998 to March 2000	IH OH OC RMI	No info	0	No info	0
106	N	No specimens found	Morphologic	[95]	(Oo, 2004)[N]	94.0288	19.6668	Myanmar	Village	Ann Town	Rakhine State	No info	Ann	Site 106	94.0288	19.6668	Article map	May 1998 to March 2000	IH OH OC RMI	No info	0	No info	0
107	N	No specimens found	Morphologic	[95]	(Oo, 2004)[N]	93.5703	19.3678	Myanmar	Village	Kyaukpyu Town	Rakhine State	No info	Kyaukpyu	Site 97	93.5703	19.3678	Article map	May 1998 to March 2000	IH OH OC RMI	No info	0	No info	0
108	N	No specimens found	Morphologic	[95]	(Oo, 2004)[N]	95.0592	19.0749	Myanmar	Village	Gyopin village	Magwe Division	No info	Kama	Site 82	95.0592	19.0749	Article map	May 1998 to March 2000	IH OH OC RMI	No info	0	No info	0
109	U	An. dirus s.l.	Morphologic	[95]	(Oo, 2004)[U]	95.5725	18.8949	Myanmar	Village	Gonemingone - Taunglae villa	Bago division	No info	Paukhaung	Site 27	95.5725	18.8949	Article map	May 1998 to March 2000	IH OH OC RMI	No info	Few	No info	0
110	N	No specimens found	Morphologic	[95]	(Oo, 2004)[N]	95.1451	18.5704	Myanmar	3 villages	Shwekuyad /Htanpauk /Kyauklong	Bago division	No info	Pyay	Site 26	95.2448	18.6501	Article map	May 1998 to March 2000	IH OH OC RMI	No info	0	No info	0
110	N	No specimens found	Morphologic	[95]	(Oo, 2004)[N]	95.1451	18.5704	Myanmar	Village	Shwedaung town	Bago division	No info	Shwedaung	Site 28	95.1451	18.5704	Article map	May 1998 to March 2000	IH OH OC RMI	No info	0	No info	0
111	N	No specimens found	Morphologic	[95]	(Oo, 2004)[N]	96.2967	19.1317	Myanmar	Village	Sezongone village	Bago division	No info	Yedashe	Site 23	96.2967	19.1317	Article map	May 1998 to March 2000	IH OH OC RMI	No info	0	No info	0
112	D	An. baimaii	Mitotic/ salivary gland polytene chromosomes of 4th instar (Bamai, 1981)	[26]	(Baimai, 1988c)[D]	96.1667	18.7564	Myanmar	Village	Tha-bye-wa	Bago division	No info	Oktwin township	Site 5	96.1667	18.7564	Article map	July 1987 and August 1987	No info	No info	No info	Deep forest, no public transport	0
112	U	An. dirus s.l.	Morphologic	[36]	(Paing, 1989)[U]	96.1667	18.7564	Myanmar	Village	Tha-bye-wa	Bago division	No info	Oktwin township	None	96.1667	18.7564	(Bamai, 1988c)	July to January before 1989	No info	No info	No info	Village surrounded by teak forest reserve and teak plantations	0
112	D	An. baimaii	[D identified by Thu personal communication to TunLin]	[57]	(TunLin,1995) [D]	96.1667	18.7564	Myanmar	Village	Tha-bye-wa	Bago division	No info	Oktwin township	One site	96.1667	18.7564	(Bamai, 1988c)	October 1992, January, April and July 1993	IH OH bednet, Cattle	2 weeks (40 man nights) per survey	218	Valley surrounded by teak forest	0
112	U	An. dirus s.l.	Morphologic	[95]	(Oo, 2004)[U]	96.1667	18.7564	Myanmar	Village	Thabyewa village	Bago division	No info	Oktwin	Site 16	96.4471	18.6203	Article map	May 1998 to March 2000	IH OH OC RMI	No info	Abundant	No info	0
113	N	No specimens found	Morphologic	[95]	(Oo, 2004)[N]	96.4807	18.8967	Myanmar	Village	Taungoo town	Bago division	No info	Taungoo	Site 22	96.4807	18.8967	Article map	May 1998 to March 2000	IH OH OC RMI	No info	0	No info	0
113	U	An. dirus s.l.	Unknown	[41]	(Kyi, 1970)[U]	96.4807	18.8967	Myanmar	Village	Taungoo town	Bago division	No info	Taungoo	None	96.4807	18.8967	(Oo, 2004)	September before 1964	No info	No info	No info	Foothills with thick forests	0
114	N	No specimens found	Morphologic	[95]	(Oo, 2004)[N]	96.7996	18.8495	Myanmar	Village	Thandaung Town	Kayin State	No info	Thandaung	Site 153	96.7996	18.8495	Article map	May 1998 to March 2000	IH OH OC RMI	No info	0	No info	0
115	N	No specimens found	Morphologic	[95]	(Oo, 2004)[N]	97.4176	18.7498	Myanmar	Village	Mawchi mines	Kayat State	No info	Mawchi	Site 139	97.4176	18.7498	Article map	May 1998 to March 2000	IH OH OC RMI	No info	0	No info	0
115	U	An. dirus s.l.	Unknown	[41]	(Kyi, 1970)[U]	97.4176	18.7498	Myanmar	Village	Mawchi mines	Kayat State	No info	Mawchi	None	97.4176	18.7498	(Oo, 2004)	October to December before 1941	No info	No info	No info	Valley in Shan plateau with thick forest	0
116	D	An. baimaii	ASPCR (Walton, 1999)	[33,93]	(Walton, 2000-2001)[D]	96.8898	18.4966	Myanmar	Village	Myaing	Myaing	No info	No info	Site 2	96.8898	18.4966	Article map	No info	No info	No info	6	No info	0
117	U	An. dirus s.l.	Morphologic	[95]	(Oo, 2004)[U]	96.8993	18.2714	Myanmar	Village	Htiphado village	Bago division	No info	Kyauktagar	Site 13	96.8993	18.2714	Article map	May 1998 to March 2000	IH OH OC RMI	No info	Abundant	No info	0
118	N	No specimens found	Morphologic	[95]	(Oo, 2004)[N]	96.8993	18.092	Myanmar	Village	Myochaung village	Bago division	No info	Kyauktagar	Site 12	96.8993	18.092	Article map	May 1998 to March 2000	IH OH OC RMI	No info	0	No info	0
119	U	An. dirus s.l.	Morphologic	[56]	(Oo, 2003)[U]	96.999	17.8527	Myanmar	Village	Ngokto	Bago division	No info	Kyauktagar	Site4	96.9591	17.9923	Article map	May 1998-March 2000	IH OH bednetcattle DIR	7 days /month	250	0.5km from forest edge ( forested foot-hills woth paddy field on one side)	0
119	U	An. dirus s.l.	Morphologic	[36]	(Paing, 1989)[U]	96.999	17.8527	Myanmar	Village	Ngokto	Bago division	No info	Kyauktagar	None	96.9591	17.9923	(Oo, 2004)	June to January before 1989	No info	No info	No info	Villages within 2 km of a forested foothill	0
119	U	An. dirus s.l.	Morphologic	[95]	(Oo, 2004)[U]	96.999	17.8527	Myanmar	Village	Ngokto	Bago division	No info	Kyauktagar	Site 20a	96.9591	17.9923	Article map	May 1998 to March 2000	IH OH OC RMI	No info	Abundant	No info	0
119	N	No specimens found	Morphologic	[95]	(Oo, 2004)[N]	96.999	17.8527	Myanmar	Village	Bwechin village	Bago division	No info	Kyauktagar	Site 21	96.999	17.8527	Article map	May 1998 to March 2000	IH OH OC RMI	No info	0	No info	0
120	N	No specimens found	Morphologic	[95]	(Oo, 2004)[N]	96.5405	18.2913	Myanmar	Village	Khintan	Bago division	No info	Pyu	Site 18	96.5405	18.2913	Article map	May 1998 to March 2000	IH OH OC RMI	No info	0	No info	0
121	U	An. dirus s.l.	Morphologic	[58]	(Oo, 2003)[U]	96.5	18.1	Myanmar	Village	Hti-Phado/ Phado	Bago division	No info	Kyauktagar	Site1-2	96.6807	18.2014	Article map	May 1998-March 2000	IH OH bednetcattle DIR	7 days /month	250	Temporary settlement on edge of forested foot-hill	0
121	U	An. dirus s.l.	Morphologic	[36]	(Paing, 1989)[U]	96.5	18.1	Myanmar	Village	Hti-Phado	Bago division	No info	Kyauktagar	None	96.6807	18.2014	(Oo, 2004)	June to February before 1989	No info	No info	No info	Deep forest wood cutting camp in Bago Yoma range	0
121	U	An. dirus s.l.	Morphologic	[95]	(Oo, 2004)[U]	96.5	18.1	Myanmar	Village	Phado	Bago division	No info	Kyauktagar	Site 14b	96.6807	18.2014	Article map	May 1998 to March 2000	IH OH OC RMI	No info	Abundant	No info	0
121	U	An. dirus s.l.	Morphologic	[36]	(Paing, 1989)[U]	96.5	18.1	Myanmar	Village	Kat-se-ne camp	Bago division	No info	Kyauktagar	None	96.6	18.14	(Oo, 2004)	June before 1989	No info	No info	No info	Timber extraction camp in Bago Yoma range Deep forest	0
121	U	An. dirus s.l.	Morphologic	[95]	(Oo, 2004)[U]	96.5	18.1	Myanmar	Village	Kat-se-ne camp	Bago division	No info	Kyauktagar	Site 15	96.6	18.14	Article map	May 1998 to March 2000	IH OH OC RMI	No info	Abundant	No info	0
121	U	An. dirus s.l.	Morphologic	[58]	(Oo, 2003)[U]	96.5	18.1	Myanmar	Village	Kyarkyaungthaik	Bago division	No info	Kyauktagar	Site3	96.5	18.1	Article map	May 1998 to March 2000	IH OH bednetcattle DIR	7 days /month	250	Temporary settlement on edge of forested foot-hill	0
121	U	An. dirus s.l.	Morphologic	[36]	(Paing, 1989)[U]	96.5	18.1	Myanmar	Village	Kyarkyaungthaik	Bago division	No info	Kyauktagar	None	96.5	18.1	(Oo, 2004)	June to January before 1989	No info	No info	No info	Temporary settlement on edge of forested foot-hill	0
121	U	An. dirus s.l.	Morphologic	[95]	(Oo, 2004)[U]	96.5	18.1	Myanmar	Village	Kyarkyaungthaik	Bago division	No info	Kyauktagar	Site 14a	96.5	18.1	Article map	May 1998 to March 2000	IH OH OC RMI	No info	Abundant	No info	0
121	U	An. dirus s.l.	Morphologic	[58]	(Oo, 2003)[U]	96.5	18.1	Myanmar	Village	Gwegone	Bago division	No info	Kyauktagar	Site5	96.47	17.97	Article map	May 1998 to March 2000	IH OH bednetcattle DIR	7 days /month	250	located 2.5 km from forest edge ( forested foothills with paddy fields on one side)	0
121	U	An. dirus s.l.	Morphologic	[95]	(Oo, 2004)[U]	96.5	18.1	Myanmar	Village	Gwegone	Bago division	No info	Kyauktagar	Site 20b	96.47	17.97	Article map	May 1998 to March 2000	IH OH OC RMI	No info	Abundant	No info	0
122	U	An. dirus s.l.	Morphologic	[36]	(Paing, 1989)[U]	95.79	18.14	Myanmar	Village	Ye-bye-wa camp	Bago division	No info	Okpo	None	95.79	18.14	(Oo, 2004)	November before 1989	No info	No info	No info	Timber extraction camp in Bago Yoma range Deep forest	0
122	U	An. dirus s.l.	Morphologic	[95]	(Oo, 2004)[U]	95.79	18.14	Myanmar	Village	Ye-bye-wa camp	Bago division	No info	Okpo	Site 11	95.79	18.14	Article map	May 1998 to March 2000	IH OH OC RMI	No info	Common	No info	0
123	U	An. dirus s.l.	Morphologic	[36]	(Paing, 1989)[U]	95.83	18.26	Myanmar	Village	Waing&Kaing villag	Bago division	No info	Okpo	None	95.83	18.26	(Oo, 2004)	November before 1989	No info	No info	No info	Village at the foot-hills of bago Yoma	0
123	U	An. dirus s.l.	Morphologic	[95]	(Oo, 2004)[U]	95.83	18.26	Myanmar	Village	Kaindawsu	Bago division	No info	Okpo	Site 10	95.83	18.26	www.fallingrain.com/world	May 1998 to March 2000	IH OH OC RMI	No info	Common	No info	0
124	N	No specimens found	Morphologic	[95]	(Oo, 2004)[N]	95.9138	17.8493	Myanmar	Village	Hsachaung village	Bago division	No info	Letpadan	Site 17	95.9138	17.8493	Article map	May 1998 to March 2000	IH OH OC RMI	No info	0	No info	0
125	N	No specimens found	Morphologic	[95]	(Oo, 2004)[N]	94.6467	17.6534	Myanmar	Village	Gwe Town	Rakhine State	No info	Gwe	Site 99	94.6467	17.6534	Article map	May 1998 to March 2000	IH OH OC RMI	No info	0	Unknown	0
126	N	No specimens found	Morphologic	[95]	(Oo, 2004)[N]	95.8623	17.633	Myanmar	Village	Hlelangu village	Bago division	No info	Thayawady	Site 19	95.8623	17.633	Article map	May 1998 to March 2000	IH OH OC RMI	No info	0	Unknown	0
126	N	No specimens found	Morphologic	[95]	(Oo, 2004)[N]	95.8623	17.633	Myanmar	Village	Thayawady town	Bago division	No info	Thayawady	Site 25	95.8141	17.5502	Article map	May 1998 to March 2000	IH OH OC RMI	No info	0	Unknown	0
127	C	An. scanloni	Mitotic chromosom	[37]	(May, 1987)[C]	95.82	17.43	Myanmar	Village	Yesitkan	Yangon division	No info	Taikkyi township	TKK	95.82	17.43	(Oo, 2004)	No info	larvae reared from this specimen	No info	1	No info	0
127	U	An. dirus s.l.	Morphologic	[36]	(Paing, 1989)[U]	95.82	17.43	Myanmar	Village	Yesitkan	Yangon division	No info	Taikkyi township	None	95.82	17.43	(Oo, 2004)	June to July before 1989	No info	No info	No info	Reservoir and catchement area with thick forests. Yangon Water Supply Center	0
127	U	An. dirus s.l.	Salivary gland chromosom	[100]	(Thu, 1985)[U]	95.82	17.43	Myanmar	Village	Yesitkan	Yangon division	No info	Taikkyi township	TTK taxon	95.82	17.43	(Oo, 2004)	No info	larvae reared from this specimen	No info	1	No info	0
127	U	An. dirus s.l.	Morphologic	[95]	(Oo, 2004)[U]	95.82	17.43	Myanmar	Village	Yesitkan	Yangon division	No info	Taikkyi township	Site 1	95.82	17.43	Article map	May 1998 to March 2000	IH OH OC RMI	No info	Seldom	No info	0
127	U	An. dirus s.l.	Morphologic	[36]	(Paing, 1989)[U]	95.82	17.43	Myanmar	Village	Lein-hmaw-chan	Yangon division	No info	Taikkyi	None	95.86	17.33	(Oo, 2004)	June to July before 1989	No info	No info	No info	Low foot-hills with thick vegetation & forest	0
127	U	An. dirus s.l.	Morphologic	[95]	(Oo, 2004)[U]	95.82	17.43	Myanmar	Village	Leinmawchan	Yangon division	No info	Taikkyi	Site 2	95.86	17.33	Article map	May 1998 to March 2000	IH OH OC RMI	No info	Seldom	No info	0
128	N	No specimens found	Morphologic	[95]	(Oo, 2004)[N]	95.6235	17.4142	Myanmar	Village	Hinthada Town	Ayeyarwady division	No info	Hinthada	Site 32	95.6235	17.4142	Article map	May 1998 to March 2000	IH OH OC RMI	No info	0	No info	0
129	N	No specimens found	Morphologic	[95]	(Oo, 2004)[N]	94.5271	16.8959	Myanmar	Village	Chaungthar town	Ayeyarwady division	No info	Chaungthar	Site 31	94.5271	16.8959	Article map	May 1998 to March 2000	IH OH OC RMI	No info	0	No info	0
130	U	An. dirus s.l.	Morphologic	[95]	(Oo, 2004)[U]	94.6866	16.7962	Myanmar	Village	Seikkyi village	Ayeyarwady division	No info	Chaungthar	Site 30	94.6866	16.7962	Article map	May 1998 to March 2000	IH OH OC RMI	No info	Seldom	No info	0
131	N	No specimens found	Morphologic	[95]	(Oo, 2004)[N]	94.8261	16.5969	Myanmar	2 villages	Thalatkhwar village / Thabyuchaung	Ayeyarwady division	No info	Pathein	Site 33	94.8261	16.5969	Article map	May 1998 to March 2000	IH OH OC RMI	No info	0	No info	0
132	U	An. dirus s.l.	Morphologic	[95]	(Oo, 2004)[U]	94.6676	16.4374	Myanmar	Village	Kaditchaung village	Ayeyarwady division	No info	Ngaputaw	Site 34	94.6676	16.4374	Article map	May 1998 to March 2000	IH OH OC RMI	No info	Seldom	No info	0
133	N	No specimens found	Morphologic	[95]	(Oo, 2004)[N]	94.9059	16.3577	Myanmar	Village	Magyipin village	Ayeyarwady division	No info	Myaungmya	Site 29	94.9059	16.3577	Article map	May 1998 to March 2000	IH OH OC RMI	No info	0	No info	0
134	N	No specimens found	Morphologic	[95]	(Oo, 2004)[N]	96.011	16.4972	Myanmar	Village	Thiri Avenue	Yangon division	No info	Mayangon	Site 9	96.011	16.4972	Article map	May 1998 to March 2000	IH OH OC RMI	No info	0	No info	0
135	N	No specimens found	Morphologic	[95]	(Oo, 2004)[N]	95.9414	16.7439	Myanmar	Village	Strand road area	Yangon division	No info	Insein	Site 6	95.9414	16.7439	Article map	May 1998 to March 2000	IH OH OC RMI	No info	0	No info	0
136	N	No specimens found	Morphologic	[95]	(Oo, 2004)[N]	96.1923	16.8858	Myanmar	Village	Ngadatkyi area	Yangon division	No info	Bahan	Site 8	96.2016	16.8162	Article map	May 1998 to March 2000	IH OH OC RMI	No info	0	No info	0
136	N	No specimens found	Morphologic	[95]	(Oo, 2004)[N]	96.1923	16.8858	Myanmar	Village	Ayeyar 15th street	Yangon division	No info	N.Okkalapa	Site 7	96.1923	16.8858	Article map	May 1998 to March 2000	IH OH OC RMI	No info	0	No info	0
137	U	An. dirus s.l.	Morphologic	[95]	(Oo, 2004)[U]	96.2016	17.2946	Myanmar	Village	Paunggyi village	Yangon division	No info	Hlegu	Site 4	96.2016	17.2946	Article map	May 1998 to March 2000	IH OH OC RMI	No info	Seldom	No info	0
137	U	An. dirus s.l.	Morphologic	[36]	(Paing, 1989)[U]	96.2016	17.2946	Myanmar	Village	Ye-net-kyee, Phaun-Gyi	Yangon division	No info	Hlegu	None	96.1418	17.4142	(Oo, 2004)	June before 1989	No info	No info	No info	Low foot-hills with thick forest. Road construction camp	0
137	U	An. dirus s.l.	Morphologic	[95]	(Oo, 2004)[U]	96.2016	17.2946	Myanmar	Village	Ye-net-kyee, Phaun-Gyi	Yangon division	No info	Hlegu	Site 3	96.1418	17.4142	Article map	May 1998 to March 2000	IH OH OC RMI	No info	Seldom	No info	0
138	N	No specimens found	Morphologic	[95]	(Oo, 2004)[N]	96.1019	17.5139	Myanmar	Village	Kyaukain village	Yangon division	No info	Hlegu	Site 5	96.1019	17.5139	Article map	May 1998 to March 2000	IH OH OC RMI	No info	0	No info	0
139	N	No specimens found	Morphologic	[95]	(Oo, 2004)[N]	96.5367	17.4439	Myanmar	Village	Bago town	Bago division	No info	Bago	Site 24	96.5366	17.4439	Article map	May 1998 to March 2000	IH OH OC RMI	No info	0	No info	0
140	N	No specimens found	Morphologic	[95]	(Oo, 2004)[N]	97.5771	17.8328	Myanmar	Village	Kamanoung	Kayin State	No info	Pyapon	Site 156	97.5771	17.8328	Article map	May 1998 to March 2000	IH OH OC RMI	No info	0	No info	0
141	U	An. dirus s.l.	Morphologic	[95]	(Oo, 2004)[U]	97.1198	17.3388	Myanmar	Village	Kinmonchaung	Mon state	No info	Kyaikto	Site 115	97.1198	17.3388	Article map	May 1998 to March 2000	IH OH OC RMI	No info	Common	No info	0
142	U	An. dirus s.l.	Morphologic	[95]	(Oo, 2004)[U]	97.2781	17.175	Myanmar	Village	Botayza	Mon state	No info	Belin	Site 114	97.2781	17.175	Article map	May 1998 to March 2000	IH OH OC RMI	No info	Common	No info	0
143	U	An. dirus s.l.	Morphologic	[95]	(Oo, 2004)[U]	97.5982	17.0354	Myanmar	Village	Haungkhayaing	Kayin State	No info	Hpaan	Site 157	97.5982	17.0354	Article map	May 1998 to March 2000	IH OH OC RMI	No info	Common	No info	0
144	U	An. dirus s.l.	Morphologic	[95]	(Oo, 2004)[U]	97.3379	16.8361	Myanmar	Village	Thinhtow	Mon state	No info	Thaton	Site 113	97.3379	16.8361	Article map	May 1998 to March 2000	IH OH OC RMI	No info	Common	No info	0
145	D	An. baimaii	ASPCR (Walton, 1999)	[33,93]	(Walton, 2000-2001)[D]	98.3302	16.8815	Myanmar	Village	Kyauk	No info	No info	No info	Site 3	98.3302	16.8815	Article map	No info	No info	No info	5	No info	0
146	N	No specimens found	Morphologic	[95]	(Oo, 2004)[N]	98.3569	16.557	Myanmar	Village	Khamaya	Kayin State	No info	Kawkareik	Site 154	98.3569	16.557	Article map	May 1998 to March 2000	IH OH OC RMI	No info	0	No info	0
147	U	An. dirus s.l.	Morphologic	[95]	(Oo, 2004)[U]	97.5571	16.3577	Myanmar	Village	Tagukkana	Mon state	No info	Chaungzone	Site 108	97.5571	16.3577	Article map	May 1998 to March 2000	IH OH OC RMI	No info	Common	No info	0
147	U	An. dirus s.l.	Unknown	[41]	(Kyi, 1970)[U]	97.5571	16.3577	Myanmar	Island	Moulmein	Mon state/tenasserim division	No info	Chaungzone	None	97.5571	16.3577	(Oo, 2004)	June to October before 1964	No info	No info	No info	Island with thick forest	0
148	U	An. dirus s.l.	Morphologic	[58]	(Oo, 2003) [U]	97.6936	16.3746	Myanmar	Village	Innwaing - Taungwaing	Mon state	No info	Mawlamyine	Site 7	97.67	16.53	Article map	May 1998 to March 2000	IH OH bednetcattle DIR	7 days /month	250	Mawlamyine Township coastal plain near foothills	0
148	U	An. dirus s.l.	Morphologic	[95]	(Oo, 2004)[U]	97.6936	16.3746	Myanmar	Village	Innwaing - Taungwaing	Mon state	No info	Mawlamyine	Site 107	97.67	16.53	Article map	May 1998 to March 2000	IH OH OC RMI	No info	Common	No info	0
148	U	An. dirus s.l.	Morphologic	[95]	(Oo, 2004)[U]	97.6936	16.3746	Myanmar	Village	Kalinekaning	Mon state	No info	Kyaikmaraw	Site 110	97.7819	16.4882	Article map	May 1998 to March 2000	IH OH OC RMI	No info	Common	No info	0
148	U	An. dirus s.l.	Morphologic	[95]	(Oo, 2004)[U]	97.6936	16.3746	Myanmar	Village	Kawkalok	Mon state	No info	Mawlamyine	Site 111	97.6571	16.455	Article map	May 1998 to March 2000	IH OH OC RMI	No info	Common	No info	0
148	D	An. baimaii	Mitotic/ salivary gland polytene chromosomes of 4th instar (Bamai, 1981)	[26]	(Baimai, 1988c)[D]	97.6936	16.3746	Myanmar	Village	Kwang-Ka-Thaung	Mon state	No info	Mudon township	Site 4	97.6936	16.3746	Article map	September 1987	No info	No info	No info		0
148	A	An. dirus s.s.	Mitotic chromosom	[37]	(May, 1987)[A]	97.6936	16.3746	Myanmar	Village	Kwang-Ka-Thaung	Mon state	No info	Mudon township	KKT	97.6936	16.3746	(Oo, 2004)	No info	larval collection	No info	110	No info	0
148	U	An. dirus s.l.	Morphologic	[45]	(Oo, 2002)[U]	97.6936	16.3746	Myanmar	Village	Kwang-Ka-Thaung	Mon state	No info	Mudon township		97.6936	16.3746	Article map	May 1998 to March 2000	Larval collection	10 dips per well per week.	up to 39.2/dip	Edge of town near rubber plantation and forested foothill area. Coastal township	0
148	U	An. dirus s.l.	Morphologic	[58]	(Oo, 2003)[U]	97.6936	16.3746	Myanmar	Village	Kwang-Ka-Thaung	Mon state	No info	Mudon township	Site 8	97.6936	16.3746	Article map	May 1998 to March 2000	IH OH bednetcattle DIR	7 days /month	200	Edge of town near rubber plantation and forested foothill area	0
148	U	An. dirus s.l.	Morphologic	[95]	(Oo, 2004)[U]	97.6936	16.3746	Myanmar	Village	Kwang-Ka-Thaung	Mon state	No info	Mudon township	Site 112	97.6936	16.3746	Article map	May 1998 to March 2000	IH OH OC RMI	No info	Abundant	No info	0
148	D	An. baimaii	Morphologic	[36]	(Paing, 1989)[D]	97.6936	16.3746	Myanmar	Village	Kwang-Ka-Thaung	Mon state	No info	Mudon township	None	97.6936	16.3746	(Oo, 2004)	All year but low from February to June	No info	No info	No info	One of the 4 ward comprising Mudon urban area. Edge of town near rubber plantation	0
148	U	An. dirus s.l.	Salivary gland chromosom	[102]	(Thu, 1985)[U]	97.6936	16.3746	Myanmar	Village	Kwang-Ka-Thaung	Mon state	No info	Mudon township	KKT taxon	97.6936	16.3746	(Oo, 2004)	No info	Larvae collected in wells	No info	160	No info	0
148	U	An. dirus s.l.	Morphologic	[105]	(Tunlin, 1986)[U]	97.6936	16.3746	Myanmar	Village	Kwang-Ka-Thaung	Mon state	No info	Mudon township		97.6936	16.3746	(Oo, 2004)	November 1983	Mark release capture of larvae	No info	103	No info	0
148	U	An. dirus s.l.	Morphologic	[47]	(Tunlin, 1987)[U]	97.6936	16.3746	Myanmar	Village	Kwang-Ka-Thaung	Mon state	No info	Mudon township		97.6936	16.3746	(Oo, 2004)	July, November 1983 and March 1984	Larvae collection: dips in wells	No info	up to 19.3 per dip		0
149	U	An. dirus s.l.	Morphologic	[58]	(Oo, 2003)[U]	97.5833	16.0667	Myanmar	Village	Wetlay village	Mon state	No info	Thanbyuzayat	Site 9	97.5833	16.0667	www.fallingrain.com/world	May 1998 to March 2000	IH OH bednetcattle DIR	7 days /month	250	Coastal plain near foothills	0
149	U	An. dirus s.l.	Morphologic	[95]	(Oo, 2004)[U]	97.5833	16.0667	Myanmar	Village	Wetlay village	Mon state	No info	Thanbyuzayat	Site 109	97.5833	16.0667	Article map	May 1998 to March 2000	IH OH OC RMI	No info	Abundant	No info	0
150	N	No specimens found	Morphologic	[95]	(Oo, 2004)[N]	98.3147	15.9191	Myanmar	Village	Kyaikdon	Kayin State	No info	Kyrainseikkyi	Site 155	98.3147	15.9191	Article map	May 1998 to March 2000	IH OH OC RMI	No info	0	No info	0
151	U	An. dirus s.l.	Unknown	[46]	(Aung, 1999)[U]	97.9833	14.6167	Myanmar	Village	Migyaunglaung	Tanintharyi division	Dawae district	No info	Migyaunglaung	98.15	14.6667	Article map and www.fallingrain.com/world	March 1996 to January 1998	HB CB larvae	No info	22	Mountainous covered with forest - many rice fields	0
151	U	An. dirus s.l.	Unknown	[46]	(Aung, 1999)[U]	97.9833	14.6167	Myanmar	Village	Eindayaza	Tanintharyi division	Dawae district	No info	eindayaza	98.0667	14.6667	Article map and www.fallingrain.com/world	March 1996 to January 1998	HB CB larvae	No info	39	Mountainous covered with forest - many rice fields	0
151	U	An. dirus s.l.	Unknown	[46]	(Aung, 1999)[U]	97.9833	14.6167	Myanmar	Village	Ohnbingwin	Tanintharyi division	Dawae district	No info	ohnbingwin	97.9833	14.6167	Article map and www.fallingrain.com/world	March 1996 to January 1998	HB CB larvae	No info	357	Mountainous covered with forest - many rice fields	0
151	U	An. dirus s.l.	Unknown	[46]	(Aung, 1999)[U]	97.9833	14.6167	Myanmar	Village	Thechaung	Tanintharyi division	Dawae district	No info	thechaung	97.9333	14.6333	Article map and www.fallingrain.com/world	March 1996 to January 1998	HB CB larvae	No info	97	Mountainous covered with forest - many rice fields	0
152	U	An. dirus s.l.	Morphologic	[95]	(Oo, 2004)[U]	98.215	14.2048	Myanmar	Village	Sanchi village	Tanintharyi division	No info	Dawei	Site 94	98.215	14.2048	Article map	May 1998 to March 2000	IH OH OC RMI	No info	Abundant	No info	0
153	U	An. dirus s.l.	Morphologic	[95]	(Oo, 2004)[U]	98.4542	14.0254	Myanmar	Village	Shwedu	Tanintharyi division	No info	Myeik	Site 91	98.4542	14.0253	Article map	May 1998 to March 2000	IH OH OC RMI	No info	Common	No info	0
154	U	An. dirus s.l.	Morphologic	[95]	(Oo, 2004)[U]	98.7532	12.3907	Myanmar	Village	Monsu village	Tanintharyi division	No info	Myeik	Site 95	98.7532	12.3907	Article map	May 1998 to March 2000	IH OH OC RMI	No info	Common	No info	0
155	U	An. dirus s.l.	Morphologic	[95]	(Oo, 2004)[U]	98.7931	11.5136	Myanmar	Village	Hangadaing	Tanintharyi division	No info	Bokpyin	Site 92	98.7931	11.5136	Article map	May 1998 to March 2000	IH OH OC RMI	No info	Abundant	No info	0
156	U	An. dirus s.l.	Morphologic	[58]	(Oo, 2003)[U]	98.67	10.29	Myanmar	Village	Namtun camp	Tanintharyi division	No info	Kawtaung township	Site 10	98.67	10.29	Article map	May 1998 to March 2000	IH OH bednetcattle DIR	7 days /month	250	Deep forest timber extraction camp	0
156	D	An. baimaii	[D identified by Thu personal com to Paing]	[36]	(Paing, 1989)[D]	98.67	10.29	Myanmar	Village	Namtun camp	Tanintharyi division	No info	Kawthaung	None	98.67	10.29	(Oo, 2004)	January before 1989	No info	No info	No info	Deep forest timber extraction camp adjacent to Isthmus of Kro on Thailand. Hilly topography with many perennial streams	0
156	U	An. dirus s.l.	Morphologic	[95]	(Oo, 2004)[U]	98.67	10.29	Myanmar	Village	Namtun camp	Tanintharyi division	No info	Kawthaung	Site 93	98.67	10.29	Article map	May 1998 to March 2000	IH OH OC RMI	No info	Abundant	No info	0
157	F	An. nemophilous	Taxonomic	[16]	(Peyton, 1988)[F]	102.2	2.6167	Malaysia	Village	Kampong Inas	Negeri Sembilan	No info	No info	None	102.2	2.61667	Coordinates	No info	No info	No info	No info	No info	0
158	F	An. nemophilous	Taxonomic	[16]	(Peyton, 1988)[F]	101.767	3.7	Malaysia	Village	Pahang - Fraser's Hill	Pahang	No info	No info	None	101.75	3.71667	Coordinates	August 1967	No info	No info	No info	No info	0
158	F	An. nemophilous	Taxonomic	[16]	(Peyton, 1988)[F]	101.767	3.7	Malaysia	Village	Genting Heights - Fraser Hills	Genting Heights	No info	No info	None	101.767	3.7	Coordinates	September 1969	No info	No info	No info	No info	0
159	F	An. nemophilous	Taxonomic	[16]	(Peyton, 1988)[F]	100.867	4.8333	Malaysia	Village	Perak-Maxwell's Hills	Perak	No info	No info	None	100.867	4.83333	Coordinates	No info	No info	No info	No info	No info	0
160	B	An. crascens	Taxonomic	[4]	(Sallum, 2005)[B]	102.917	5.1	Malaysia(west)	Village	Kampong Dura	Terengganu	No info	No info	None	102.933	5.06667	Coordinates	April 1982	No info	No info	No info	No info	0
160	B	An. crascens	Taxonomic	[4]	(Sallum, 2005)[B]	102.917	5.1	Malaysia(west)	Village	Kampong Tapah	Terengganu	No info	No info	None	102.917	5.1	Coordinates	April 1982	No info	No info	No info	No info	0
161	B	An. crascens	ASPCR (Walton, 1999)/polytene chromosome (Baimai, 1980, 1988d)	[15]	(Walton, 1999)[B]	100.18	6.5	Malaysia	Village	Perlis (Malaysia)	Perlis	No info	No info	16	100.18	6.5	Coordinates	No info	From colony	No info	3	No info	0
162	U	An. dirus s.l.	Morphologic	[62]	(Scanlon, 1967)[U]	100.46	6.54	Thailand	Village	No info	No info	No info	No info	No info	100.46	6.54	Article map	No info	No info	No info	No info	No info	0
163	N	No specimens found	Morphologic	[62]	(Scanlon, 1967)[N]	101.27	6.32	Thailand	Village	No info	No info	No info	No info	No info	101.27	6.32	Article map	No info	No info	No info	No info	No info	0
164	N	No specimens found	Morphologic	[62]	(Scanlon, 1967)[N]	101.92	5.9	Thailand	Village	No info	No info	No info	No info	No info	101.92	5.9	Article map	No info	No info	No info	No info	No info	0
165	N	No specimens found	Morphologic	[62]	(Scanlon, 1967)[N]	101.8	6.24	Thailand	Village	No info	No info	No info	No info	No info	101.8	6.24	Article map	No info	No info	No info	No info	No info	0
166	N	No specimens found	Morphologic	[62]	(Scanlon, 1967)[N]	101.64	6.63	Thailand	Village	No info	No info	No info	No info	No info	101.64	6.63	Article map	No info	No info	No info	No info	No info	0
167	B	An. crascens	Mitotic/ salivary gland polytene chromosomes of 4th instar (Bamai, 1981)	[3]	(Baimai, 1988a)[B]	100.333	6.6667	Thailand	Village	Padang Besar	Songkhla	Sadao	No info	Site 28	100.333	6.66667	(Peyton, 1988)	June 1986, December 1986	Outdoor Human	No info	37: 23[B]	No info	0
167	B-F	An. crascens, An. nemophipous	Mitotic/ salivary gland polytene chromosomes of 4th instar (Bamai, 1981)	[95]	(Baimai, 1988b)[B-F]	100.333	6.6667	Thailand	Village		Songkhla				100.333	6.66667	(Peyton, 1988)						0
167	F	An. nemophilous	ASPCR (Walton, 1999)/polytene chromosome (Baimai, 1980, 1988d)	[15]	(Walton, 1999)[F]	100.333	6.6667	Thailand	Village	Padang Besar	Padang Besar	No info	No info	15	100.333	6.66667	Coordinates	No info	Human bait	No info	2	No info	0
167	F	An. nemophilous	Taxonomic	[16]	(Peyton, 1988)[F]	100.333	6.6667	Thailand	Village	Padang Besa	Songkhla	Sadao	No info	None	100.333	6.66667	Coordinates	December 1986	No info	No info	No info	No info	0
168	N	No specimens found	Morphologic	[M]	Malvecasia[N]	101.34	6.924	Thailand	Village	Dato	Pattani	Yaring	No info	TPNA	101.34	6.92397	Coordinates	2002-2005	No info	No info	0	Cultivated area next to forest	0
168	N	No specimens found	Morphologic	[M]	Malvecasia[N]	101.34	6.924	Thailand	Village	Budi	Pattani	Yaring	No info	TPNB	101.31	6.94614	Coordinates	2002-2005	No info	No info	0	Cultivated area next to forest	0
169	F	An. nemophilous	Taxonomic	[16]	(Peyton, 1988)[F]	100.317	6.9333	Thailand	Village	Ton Nga Chang Waterfalls	Songkhla	Had Yai	No info	None	100.317	6.93333	Coordinates	March 1965	No info	No info	No info	No info	0
170	F	An. nemophilous	Taxonomic	[16]	(Peyton, 1988)[F]	100.233	7.0833	Thailand	Village	Boriphat Waterfalls	Songkhla	Rattaphum	No info	None	100.233	7.08333	Coordinates	March 1965	No info	No info	No info	No info	0
171	B-C	An. crascens, An. scanloni	Taxonomic	[4]	(Sallum, 2005)[B-C]	99.5	7.1667	Thailand	Village	Tanod, Ban Lo Chang Kra	Phattalung	No info	No info	None	99.5	7.16667	Coordinates	February 1985	No info	No info	No info	No info	0
172	U	An. dirus s.l.	Morphologic	[62]	(Scanlon, 1967)[U]	99.79	7.11	Thailand	Village	No info	No info	No info	No info	No info	99.79	7.11	Article map	No info	No info	No info	No info	No info	0
173	B-C	An. crascens, An. scanloni	Mitotic/ salivary gland polytene chromosomes of 4th instar (Bamai, 1981)	[3]	(Baimai, 1988a)[B-C]	99.962	7.5038	Thailand	Village	Lojunka	Phatthalung	Tamot	No info	Site 27	99.962	7.50377	Article info	February 1985 to October 1987	Outdoor Human	No info	207: 172[B], 2[C]	No info	0
174	N	No specimens found	Morphologic	[62]	(Scanlon, 1967)[N]	99.65	7.83	Thailand	Village	No info	No info	No info	No info	No info	99.65	7.83	Article map	No info	No info	No info	No info	No info	0
175	B-C-D	An. crascens, An. scanloni, An. baimaii	Mitotic/ salivary gland polytene chromosomes of 4th instar (Bamai, 1981)	[3]	(Baimai, 1988a)[B-C-D]	99.5	8.1667	Thailand	Village	Ku Raeh	Nakhon Si Thammarat	Thung Yai	No info	Site 25	99.3273	8.11403	Article info	December 1985 to November 1986	Outdoor Human	No info	217: 11[B], 158[C], 1[D]	No info	0
175	D	An. baimaii	Taxonomic	[4]	(Sallum, 2005)[D]	99.5	8.1667	Thailand	Village	Tung Yai, Ban Tham Phae Dan	Nakhon Si Thammarat	No info	No info	None	99.3333	8.16667	Coordinates	December 1985	No info	No info	No info	No info	0
175	B-C	An. crascens, An. scanloni	Mitotic/ salivary gland polytene chromosomes of 4th instar (Bamai, 1981)	[3]	(Baimai, 1988a)[B-C]	99.5	8.1667	Thailand	Village	Nam Tok	Nakhon Si Thammarat	Thung Song		Site 26	99.7	8.18333	Article info		Outdoor Human	No info	202: 23[B], 48[C]	No info	0
175	F	An. nemophilous	Taxonomic	[16]	(Peyton, 1988)[F]	99.5	8.1667	Thailand	Village	Thung Song	Nakhon Si Thammarat		No info	None	99.7333	8.2	Coordinates	June 1966	No info	No info	No info	No info	0
175	C	An. scanloni	ASPCR (Walton, 1999)/polytene chromosome (Baimai, 1980, 1988d)	[15]	(Walton, 1999)[C]	99.5	8.1667	Thailand	Village	Thung Song	Nakhon Si Thammarat	No info	No info	14	99.7333	8.2	Coordinates	No info	Human bait	No info	6	No info	0
175	C	An. scanloni	ASPCR (Walton, 1999)	[33,93]	(Walton, 2000-2001)[C]	99.5	8.1667	Thailand	Village	Thung Song	No info	No info	No info	Site 7	99.7333	8.2	(Peyton, 1988)	unknown	No info	No info	6	No info	0
175	F	An. nemophilous	Taxonomic	[16]	(Peyton, 1988)[F]	99.5	8.1667	Thailand	Village	Chong Kao	Nakhon Si Thammarat	Chong Kao	No info	None	99.7333	8.2	Coordinates	June 1966	No info	No info	No info	No info	0
176	F	An. nemophilous	Taxonomic	[16]	(Peyton, 1988)[F]	99.7667	8.4333	Thailand	Village	Ban Thuan Lek	Nakhon Si Thammarat	Ban Thuan Lek	No info	None	99.7667	8.43333	Coordinates	June 1966	No info	No info	No info	No info	0
177	C	An. scanloni	Mitotic/ salivary gland polytene chromosomes of 4th instar (Bamai, 1981)	[3]	(Baimai, 1988a)[C]	99.9132	8.8952	Thailand	Village	Sikeed	Nakhon Si Thammarat	Sichon	No info	Site 24	99.9132	8.89516	Article info	December 1984	Outdoor Human	No info	144: 73[C]	No info	0
178	B-D	An. crascens, An. baimaii	Mitotic/ salivary gland polytene chromosomes of 4th instar (Bamai, 1981)	[3]	(Baimai, 1988a)[B-D]	98.8297	8.5516	Thailand	Village	Khao toh	Krabi	Plai Phraya	No info	Site 23	98.8297	8.55164	Article info	November 1986	Outdoor Human	No info	174: 5[B], 128[D]	No info	0
178	D	An. baimaii	Taxonomic	[4]	(Sallum, 2005)[D]	98.8297	8.5516	Thailand	Village	Plai Phraya, Ban Bang Haeng	Krabi	No info	No info	None	98.7333	8.56667	Coordinates	November 1986	No info	No info	No info	No info	0
179	B-D	An. crascens, An. baimaii	Taxonomic	[4]	(Sallum, 2005)[B-D]	98.3833	8.2833	Thailand	Village	Khao Pak Chaung	Phangnga	No info	No info	None	98.3833	8.28333	Coordinates	October 1966		No info	No info	No info	0
180	F	An. nemophilous	Taxonomic	[16]	(Peyton, 1988)[F]	98.5333	8.6	Thailand	3 villages	Ban Bang Ra/Kaeo/Nam Tai	Phangnga	Ban Bang Ra	No info	None	98.5333	8.6	Coordinates	May 1966 to May 1987	No info	No info	No info	No info	0
180	D	An. baimaii	Taxonomic	[4]	(Sallum, 2005)[D]	98.5333	8.6	Thailand	Village	Ban Bang Kaeo	Phangnga	No info	No info	None	98.5333	8.6	Coordinates		No info	No info	No info	No info	0
181	B-D	An. crascens, An. baimaii	Mitotic/ salivary gland polytene chromosomes of 4th instar (Bamai, 1981)	[3]	(Baimai, 1988a)[B-D]	98.2532	8.4558	Thailand	Village	Tung Ka Ngok	Phangnga	Phangnga	No info	Site 22	98.2532	8.45578	Article info	June 1982, February 1986, May 1987	Outdoor Human	No info	81: 2[B],53[D]	No info	0
182	D	An. baimaii	Mitotic/ salivary gland polytene chromosomes of 4th instar (Bamai, 1981)	[3]	(Baimai, 1988a)[D]	98.2777	8.6999	Thailand	Village	Ban Plai Phu	Phangnga	Kapong	No info	Site 21	98.2776	8.69988	Article info	0.0040282	Outdoor Human	No info	55: 37[D]	No info	0
183	N	No specimens found	Morphologic	[M]	Malvecasia[N]	98.2713	8.90656	Thailand	Village	Koh Ko Khao	Phang Nga	Takva Pa		TPGA	98.2713	8.90656	Coordinates	2002-2005	No info	No info	0	Cultivated non irrigated	0
184	F	An. nemophilous	Taxonomic	[16]	(Peyton, 1988)[F]	98.5333	9.5333	Thailand	Village	Ban chatri	Ranong	Ban chatri	No info	None	98.5333	9.53333	Coordinates	July 1966	No info	No info	No info	No info	0
185	F	An. nemophilous	Taxonomic	[16]	(Peyton, 1988)[F]	98.7833	10.4	Thailand	Village	Petkasam road	Ranong	Kraburi	No info	None	98.7833	10.4	Coordinates	September 1964	No info	No info	No info	No info	0
186	A-D	An. dirus s.s., An. baimaii	Mitotic/ salivary gland polytene chromosomes of 4th instar (Bamai, 1981)	[3]	(Baimai, 1988a)[A-D]	98.6926	9.9448	Thailand	Village	Hat Som Pan	Ranong	Ranong	No info	Site 20	98.6926	9.94481	Article info	October 1984	Outdoor Human	No info	82: 2[A], 59[D]	No info	0
187	B-D	An. crascens, An. baimaii	Taxonomic	[4]	(Sallum, 2005)[B-D]	98.9167	10.4833	Thailand	Village	Wang Mai, Ban Jo Po Ro	Chumphon	No info	No info	None	98.9167	10.4833	Coordinates	September 1978	No info	No info	No info	No info	0
188	U	An. dirus s.l.	Morphologic	[71,103,104]	(Rattanaritikul, 1996a-c)[U]	98.8	9.8	Thailand	Village	Chong Kao	Chumphon	No info	No info	None	98.8	9.8	article map and http://www.fallingrain.com/world	October 1992 to October 1993	Human, bovine bait and light trap	No info	0	Valley of forested hills along myanmar border	0
189	U	An. dirus s.l.	Morphologic	[71,103,104]	(Rattanaritikul, 1996a-c)[U]	99.1833	10.7667	Thailand	Village	Salui	Chumphon	No info	No info	None	99.1833	10.7667	article map and http://www.fallingrain.com/world	October 1992 to October 1993	Human, bovine bait and light trap	No info	0	Valley of forested hills along myanmar border	0
190	N	No specimens found	Morphologic	[71,103,104]	(Rattanaritikul, 1996a-c)[N]	99.8357	12.102	Thailand	Village	Wangpao	Prachaup Khiri Khan Province	No info	No info	None	99.8357	12.102	Article map	October 1992 to October 1993	Human, bovine bait and light trap	No info	1	Valley of forested hills along myanmar border	0
191	U	An. dirus s.l.	Morphologic	[71,103,104]	(Rattanaritikul, 1996a-c)[U]	99.7824	12.5921	Thailand	Village	Palao-U	Prachaup Khiri Khan Province	Hua-Hin	No info	None	99.7824	12.5921	Article map	October 1992 to October 1993	Human, bovine bait and light trap	Monthly	46	Valley of forested hills along myanmar border	0
192	U	An. dirus s.l.	Morphologic	[71,103,104]	(Rattanaritikul, 1996a-c )[U]	99.6758	13.0717	Thailand	Village	Thasalao	Phetchaburi	No info	No info	None	99.6758	13.0717	Article map	October 1992 to October 1993	Human, bovine bait and light trap	No info	23	Valley of forested hills along myanmar border	0
192	A-D	An. dirus s.s., An. baimaii	Mitotic/ salivary gland polytene chromosomes of 4th instar (Bamai, 1981)	[3]	(Baimai, 1988a)[A-D]	99.6758	13.0717	Thailand	Village	Ban Tha Salao	Phetchaburi	Nong Ya Plong	No info	Site 16	99.6758	13.0717	Article map	Augsut 1983, October 1986	Outdoor Human	No info	73: 25[A], 25[D]	No info	0
193	A-D	An. dirus s.s., An. baimaii	ASPCR (Walton, 1999)/polytene chromosome (Baimai, 1980, 1988d)	[15]	(Walton, 1999)[A-D]	99.35	13.5	Thailand	Village	Ratcha Buri	Ratcha buri	No info	No info	13	99.35	13.5	Coordinates	No info	Human bait	No info	5[[A], 10 [D]	No info	0
193	A-D	An. dirus s.s., An. baimaii	ASPCR (Walton, 1999)	[33,93]	(Walton, 2000-2001)[A-D]	99.35	13.5	Thailand	Village	Ratcha Buri	Ratcha buri	No info	No info	Site 6	99.35	13.5	(Walton, 1999)		No info	No info	5[[A], 6 [D]	No info	0
194	C	An. scanloni	Taxonomic	[4]	(Sallum, 2005)[C]	99.4	13.9	Thailand	Village	Phao Phu Thong	Kanchanaburi	No info	No info	None	99.4	13.9	Coordinates	September 1973	No info	No info	No info	No info	0
195	C	An. scanloni	Taxonomic	[4]	(Sallum, 2005)[C]	98.8	14.4	Thailand	Village	Ban Plai Huai, Kaeng Riang	Kanchanaburi	No info	No info	None	99.0833	14.4	Coordinates	June 1982	No info	No info	No info	No info	0
195	C	An. scanloni	Taxonomic	[4]	(Sallum, 2005)[C]	98.8	14.4	Thailand	Village	Tha Kradan, Ban Phu Taka, Mu 3	Kanchanaburi	No info	No info	None	99.0833	14.45	Coordinates	July 1981	No info	No info	No info	No info	0
195	C	An. scanloni	Taxonomic	[4]	(Sallum, 2005)[C]	98.8	14.4	Thailand	Village	Ban Huai Duan	Kanchanaburi	No info	No info	None	99.0833	14.4	Coordinates	June 1982	No info	No info	No info	No info	0
195	D	An. baimaii	Taxonomic	[4]	(Sallum, 2005)[D]	98.8	14.4	Thailand	Village	Huai Mae, Nam Noi	Kanchanaburi	No info	No info	None	98.8167	14.4	Coordinates	May 1965	No info	No info	No info	No info	0
195	C-D-F	An. scanloni, An. baimaii, An. nemophilous	ASPCR (Walton, 1999)/polytene chromosome (Baimai, 1980, 1988d)	[15]	(Walton, 1999)[C-D-F]	98.8	14.4	Thailand	Village	Kanchanaburi 5	Kanchanaburi	No info	No info	12	98.9833	14.3333	Coordinates	No info	Human bait	No info	41[C], 2[D], 1[F]	No info	0
195	A-C-D	An. dirus s.s., An. scanloni, An. baimaii	Mitotic/ salivary gland polytene chromosomes of 4th instar (Bamai, 1981)	[3]	(Baimai, 1988a)[A-C-D]	98.8	14.4	Thailand	Village	Ban Kang Rieng	Kanchanaburi	Sisawat	No info	Site 15	98.8879	14.3387	Article info	October 1980, November 1985, May 1986, May 1987	Outdoor Human	No info	13: 18[A], 32[C], 25[D]	No info	0
195	C-D	An. scanloni, An. baimaii	ASPCR (Walton, 1999)/polytene chromosome (Baimai, 1980, 1988d)	[15]	(Walton, 1999)[C-D]	98.8	14.4	Thailand	Village	Kanchanaburi 2	Kanchanaburi	No info	No info	9	98.85	14.45	Coordinates	No info	Human bait	No info	8[C], 12[D]	No info	0
195	C-D	An. scanloni, An. baimaii	ASPCR (Walton, 1999)	[33,93]	(Walton, 2000-2001)[C-D]	98.8	14.4	Thailand	Village	Kanchanaburi	Kanchanaburi	No info	No info	Site 5	98.85	14.45	(Walton, 1999)		No info	No info	6[C], 6[D]	No info	0
195	C-D	An. scanloni, An. baimaii	ASPCR (Walton, 1999)/polytene chromosome (Baimai, 1980, 1988d)	[15]	(Walton, 1999)[C-D]	98.8	14.4	Thailand	Village	Kanchanaburi 3	Kanchanaburi	No info	No info	10	98.9167	14.4	Coordinates	No info	Human bait	No info	2[C], 1[D]	No info	0
195	C-D	An. scanloni, An. baimaii	ASPCR (Walton, 1999)/polytene chromosome (Baimai, 1980, 1988d)	[15]	(Walton, 1999)[C-D]	98.8	14.4	Thailand	Village	Kanchanaburi 4	Kanchanaburi	No info	No info	11	98.9333	14.3833	Coordinates	No info	Human bait	No info	9[C], 3[D]	No info	0
195	F	An. nemophilous	Taxonomic	[16]	(Peyton, 1988)[F]	98.8	14.4	Thailand	Village	Huey Sai Yok	Kanchanaburi	Huey Sai Yok	No info	None	98.8833	14.4167	Coordinates	November 1979	No info	No info	No info	No info	0
195	C	An. scanloni	Taxonomic	[4]	(Sallum, 2005)[C]	98.8	14.4	Thailand	Village	Huey Sai Yok	Kanchanaburi	No info	No info	None	98.8833	14.4167	Coordinates		No info	No info	No info	No info	0
195	U	An. dirus s.l.	Morphologic	[M]	Malvecasia[U]	98.8	14.4	Thailand	Village	PUTOEY	Kanchanaburi	Huey Sai Yok	No info	TKNA	98.9986	14.3418	Coordinates	2002-2005	No info	No info	No info	Mosaic and shrub cover	0
196	C	An. scanloni	Taxonomic	[4]	(Sallum, 2005)[C]	99	14.6333	Thailand	Village	Huai Mae, Khamin	Kanchanaburi	No info	No info	None	99	14.6333	Coordinates	November 1979	No info	No info	No info	No info	0
197	C	An. scanloni	Taxonomic	[4]	(Sallum, 2005)[C]	99.0833	14.2167	Thailand	Village	Nam Tok, Khao Na Chang	Kanchanaburi	No info	No info	None	99.0833	14.2167	Coordinates	June 1965	No info	No info	No info	No info	0
198	D	An. baimaii	ASPCR (Walton, 1999)/polytene chromosome (Baimai, 1980, 1988d)	[15]	(Walton, 1999)[D]	98.7667	14.65	Thailand	Village	Kanchanaburi 1	Kanchanaburi	No info	No info	8	98.7667	14.65	Coordinates	No info	Human bait	No info	2	No info	0
199	D	An. baimaii	Taxonomic	[4]	(Sallum, 2005)[D]	98.4667	15.1	Thailand	Village	Ban Wang Kalang	Sangkhla Buri	No info	No info	None	98.4667	15.1	Coordinates	July 1974	No info	No info	No info	No info	0
200	A	An. dirus s.s.	Mitotic/ salivary gland polytene chromosomes of 4th instar (Bamai, 1981)	[3]	(Baimai, 1988a)[A]	99.3517	15.3639	Thailand	Village	Ban Saiber	Uthai Thani	Huai Khot	No info	Site 17	99.3517	15.3639	Article info	September 1986	Outdoor Human	No info	54: 37[A]	No info	0
201	A-D	An. dirus s.s., An. baimaii	Mitotic/ salivary gland polytene chromosomes of 4th instar (Bamai, 1981)	[3]	(Baimai, 1988a)[A-D]	99.3761	16.0962	Thailand	Village	Khlong Lan Pattana	Kamphaeng Phet	Khlong Larn	No info	Site 14	99.3761	16.0962	Article info	July 1986	Outdoor Human	No info	40: 9[A], 9[A]	No info	0
202	A-D	An. dirus s.s., An. baimaii	Mitotic/ salivary gland polytene chromosomes of 4th instar (Bamai, 1981)	[26]	(Baimai, 1988c)[A-D]	98.7896	16.4568	Thailand	Village	Ban Morger Thai	Tak province	Poppra	No info	Site 3	98.7896	16.4568	Article info	July 1987	No info	No info	No info	No info	0
203	A-D	An. dirus s.s., An. baimaii	ASPCR (Walton, 1999)/polytene chromosome (Baimai, 1980, 1988d)	[15]	(Walton, 1999)[A-D]	98.7	16.6	Thailand	Village	Mae sot	Mae sot	No info	No info	7	98.7	16.6	Coordinates	No info	Human bait	No info	9[A], 26[D]	No info	0
203	A-D	An. dirus s.s., An. baimaii	ASPCR (Walton, 1999)	[33,93]	(Walton, 2000-2001)[A-D]	98.7	16.6	Thailand	Village	Maesod	Maesod	No info	No info	Site 4	98.7	16.6	(Walton, 1999)		No info	No info	6[A], 6[D]	No info	0
204	D	An. baimaii	Taxonomic	[4]	(Sallum, 2005)[D]	98.6666	16.8	Thailand	Village	Mae sot,Ban kariang, Thum Rua	Tak province	No info	No info	None	98.6667	16.6667	Coordinates	August 1989	No info	No info	No info	No info	0
204	U	An. dirus s.l.	Morphologic	[49]	(Kengluecha, 2005)[U]	98.6666	16.8	Thailand	Area: 3 villages	Ban Khun Huay/ Ban Padae/ Ban Tham Seau	Tak province	Mae Sot	No info	None	98.6666	16.7166	Article map	July 2002 to June 2003	Larval collection	No info	118	Deciduous woodland	0
204	A	An. dirus s.s.	Mitotic/ salivary gland polytene chromosomes of 4th instar (Bamai, 1981)	[3]	(Baimai, 1988a)[A]	98.6666	16.8	Thailand	Village	Ban Tham Seu	Tak province	Mae sot	No info	Site 13	98.6833	16.6833	Coordinates	August 1989, October 1990	Outdoor Human	No info	137: 50[A], 54[D]	No info	0
204	A-D	An. dirus s.s., An. baimaii	Mitotic/ salivary gland polytene chromosomes of 4th instar (Bamai, 1981)	[26]	(Baimai, 1988c)[A-D]	98.6666	16.8	Thailand	Village	Ban Tham Seu	Tak province	Mae sot	No info	Site 2	98.6833	16.6833	Article info	July 1987	No info	No info	No info	No info	0
204	A-D	An. dirus s.s., An. baimaii	DNA probes (Panyim et al, 1988) & enzyme electrophoresis (Green et al, 1990)	[5]	(Rattanaritikul, 1995)[A-D]	98.6666	16.8	Thailand	Area	around Ban Tham Seu/ Ban Pha De, Mae Tao	Tak province	Mae sot	No info	One site	98.6833	16.6833	(Baimai, 1988a)	August 1989 and October 1990	Larval survey	3 surveys	42	Deciduous woodland woodland	0
205	F	An. nemophilous	Taxonomic	[16]	(Peyton, 1988)[F]	98.9167	16.8333	Thailand	Village	Khao Salak Phra	Tak province	Khao Salak Phra	No info	None	98.9167	16.8333	Coordinates	July 1965	No info	No info	No info	No info	0
206	A-D	An. dirus s.s., An. baimaii	Mitotic/ salivary gland polytene chromosomes of 4th instar (Bamai, 1981)	[26]	(Baimai, 1988c)[A-D]	98.55	16.95	Thailand	Village	Ban Huey Puling	Tak province	Mae Ramard		Site 1	98.55	16.95	Article map	September 1987	No info	No info	No info	No info	0
206	A	An. dirus s.s.	ASPCR (Walton, 1999)/polytene chromosome (Baimai, 1980, 1988d)	[15]	(Walton, 1999)[A]	98.55	16.95	Thailand	Village	Maeramad	Tak province	No info	No info	6	98.55	16.95	Coordinates	No info	Human bait	No info	2	No info	0
207	U	An. dirus s.l.	Morphologic	[111]	(Harbach, 1987)[U]	98.2333	17.2	Thailand	Village	Mae Tha Waw	Tak province	No info	No info	One site	98.2309	17.2241	using info	March, May, July 1986	Human bait, larval	20 nights	3	Narrow valley between forested hills. Rice field	0
207	D	An. baimaii	Taxonomic	[4]	(Sallum, 2005)[D]	98.2333	17.2	Thailand	Village	Tha Song Yang, Mae Tan, Komali Ko	Tak province	No info	No info	None	98.2333	17.2	Coordinates	July 1987	No info	No info	No info	No info	0
208	D	An. baimaii	Taxonomic	[4]	(Sallum, 2005)[D]	98.05	18.1333	Thailand	Village	Ho Nua	Ban Mae	No info	No info	None	98.05	18.1333	Coordinates	September 1966	No info	No info	No info	No info	0
209	U	An. dirus s.l.	Unknown	[113]	(Somboon, 1995)[U]	97.77	18.49	Thailand	Area	4 villages: Mae Han, Mae Chon, Mae Top Nua, Mae Salap, Huai Gnu	Mae Hong Son	Mae Sarian District	No info	None	97.77	18.49	Admin	May to December 1990 and May to December 1991	Human bait indoor and outdoor	2 nights per month ( 4 men)	No info	Forest and forest fringe very mountainous	0
209	U	An. dirus s.l.	Unknown	[61]	(Somboon, 1998)[U]	97.77	18.49	Thailand	Area	4 villages: Mae Han, Mae Chon, Mae Top Nua, Mae Salap, Huai Gnu	Mae Hong Son	Mae Sarian District	No info	None	97.77	18.49	Admin	May to December 1990 and May to December 1991	Human, animal and light trap	864 man nights, 156 animal trap night, 159 light trap night	455	Forest and forest fringe very mountainous	0
209	U	An. dirus s.l.	Unknown	[114]	(Suwonkerd, 2004)[U]	97.77	18.49	Thailand	Area: the province	Mae Hong Son	Mae Hong Son	None	No info	None	97.77	18.49	Admin	From 1977 to 1999	Human, animal bait	No info	No info	Mainly mountainous and forested	0
210	A-D	An. dirus s.s., An. baimaii	Mitotic/ salivary gland polytene chromosomes of 4th instar (Bamai, 1981)	[3]	(Baimai, 1988a)[A-D]	97.9667	17.8833	Thailand	Village	Mae Sariang, Sop Muei	Mae Hong Son	Mae Ka Ton	No info	Site 2	97.9667	17.8833	Article info	September 1985	Outdoor Human	No info	14: 3[A], 7[D]	No info	0
210	D	An. baimaii	Taxonomic	[4]	(Sallum, 2005)[D]	97.9667	17.8833	Thailand	Village	Mae Sariang, Sop Muei	Mae Hong Son	Mae Ka Ton	No info	None	97.9667	17.8833	Coordinates		No info	No info	No info	No info	0
211	N	No specimens found	Morphologic	[115]	(Overgaard, 2003)[N]	97.8518	19.0829	Thailand	Village	Huay Chang Kham	Mae Hong Son	Muang	No info	5 - HCK	97.8518	19.0829	Article map	October 1997 to December 1999	Human bait outdoor	2472 man hour	0	Forest location	0
212	N	No specimens found	Morphologic	[115]	(Overgaard, 2003)[N]	97.9769	19.2374	Thailand	Village	Pakkolo	Mae Hong Son	Muang	No info	4 - PK	97.9769	19.2374	Article map	October 1997 to December 1999	Human bait outdoor	1252 man hour	0	Forest location	0
213	N	No specimens found	Morphologic	[115]	(Overgaard, 2003)[N]	98.9123	19.0499	Thailand	Village	Pang Mae Daeng	Chiang Mai	Mae Taeng	No info	1- PMD1 et PMD2	98.8888	18.9653	Article map	October 1997 to December 1999	Human bait outdoor	648 man hour per village	0	Agricultural location	0
213	A-D	An. dirus s.s., An. baimaii	Mitotic/ salivary gland polytene chromosomes of 4th instar (Bamai, 1981)	[3]	(Baimai, 1988a)[A-D]	98.9123	19.0499	Thailand	Village	Ban Chang	Chiang Mai	Me Taeng	No info	Site 1	98.9123	19.0499	Article info	September 1984	Outdoor Human	No info	26: 14[A], 6[D]	No info	0
214	N	No specimens found	Morphologic	[115]	(Overgaard, 2003)[N]	99.4624	18.4431	Thailand	Village	Ban Tae	Lampang	Muang	No info	3 - BT	99.4624	18.4431	Article map	October 1997 to December 1999	Human bait outdoor	1068 man hour	0	Forest location	0
215	U	An. dirus s.l.	Unknown	[116]	(Suwonkerd, 1995)[U]	99.29	18.17	Thailand	Area	3 villages: Ban Mae Bon Tai, Ban Mae Bon Noau, Ban Na-lam	Lampang	King Toung Hua Chang/ Sreamngram district	Banpoung/ Sreamsrai canton	ABC	99.29	18.17	Admin	January 1987 to January 1989	Human and cow bait	No info	No info	Mountainous area	0
216	N	No specimens found	Morphologic	[115]	(Overgaard, 2003)[N]	99.4771	17.9945	Thailand	Village	Mae Mok	Lampang	Thoen	No info	2 - MM	99.4771	17.9945	Article map	October 1997 to December 1999	Human bait outdoor	752 man hour	0	Agricultural location	0
217	U	An. dirus s.l.	Unknown	[63]	(Ismail, 1975)[U]	99.38	19.48	Thailand	Area	Norht Thailand	No info	No info	No info	No info	99.38	19.48	Area	July 1970 to 1974	various	various	more than 2500	Forested hilly area	0
218	U	An. dirus s.l.	Morphologic	[M]	Malvecasia[U]	99.7395	18.5629	Thailand	Village	Tae	Lampang	Muang		TLPA	99.7395	18.5629	Coordinates	2002-2005	No info	No info	No info	Shrub and forest	0
219	A	An. dirus s.s.	Mitotic/ salivary gland polytene chromosomes of 4th instar (Bamai, 1981)	[3]	(Baimai, 1988a)[A]	99.5958	18.4152	Thailand	Village	Ban Dong	Lampang	Mae Mo	No info	Site 3	99.5958	18.4152	Article info	July 1984	Outdoor Human	No info	6	No info	0
220	A	An. dirus s.s.	Mitotic/ salivary gland polytene chromosomes of 4th instar (Bamai, 1981)	[3]	(Baimai, 1988a)[A]	100.377	18.4152	Thailand	Village	Pai Tone	Phrae	Rong Kwang	No info	Site 4	100.377	18.4152	Article info	July 1984	Outdoor Human	No info	23:15[A]	No info	0
221	A	An. dirus s.s.	Mitotic/ salivary gland polytene chromosomes of 4th instar (Bamai, 1981)	[3]	(Baimai, 1988a)[A]	100.67	17.6829	Thailand	Village	Ban Pia	Uttaradit	Nam Pat	No info	Site 5	100.67	17.6829	Article info	October 1984, March 1987	Outdoor Human	No info	27: 19[A]	No info	0
222	A	An. dirus s.s.	ASPCR (Walton, 1999)/polytene chromosome (Baimai, 1980, 1988d)	[15]	(Walton, 1999)[A]	100.183	18.0667	Thailand	Village	Phrae	Phrae	No info	No info	5	100.183	18.0667	Coordinates	No info	From colony	No info	8	No info	0
223	A-D	An. dirus s.s., An. baimaii	Mitotic/ salivary gland polytene chromosomes of 4th instar (Bamai, 1981)	[3]	(Baimai, 1988a)[A-D]	100.694	16.853	Thailand	Village	Ban Lam Kradone	Phitsanulok	Wang Thong	Wang Nok Ann	Site 12	100.694	16.853	Article info	September 1984, April 1985, September 1985	Outdoor Human	No info	465: 323[A], 16[D]	No info	0
224	A	An. dirus s.s.	Mitotic/ salivary gland polytene chromosomes of 4th instar (Bamai, 1981)	[3]	(Baimai, 1988a)[A]	101.633	17.4167	Thailand	Village	Na Duang	Loei	No info	No info	Site 7	101.633	17.4167	Article info	unknown?	Outdoor Human	No info	11: 6[A]	No info	0
224	A	An. dirus s.s.	ASPCR (Walton, 1999)	[33,93]	(Walton, 2000-2001)[A]	101.633	17.4167	Thailand	Village	Loei	Loei	No info	No info	Site 8	101.633	17.4167	(Walton, 1999)		No info	No info	8	No info	0
224	A	An. dirus s.s.	ASPCR (Walton, 1999)/polytene chromosome (Baimai, 1980, 1988d)	[15]	(Walton, 1999)[A]	101.633	17.4167	Thailand	Village	Loei	Loei	No info	No info	4	101.633	17.4167	Coordinates	No info	Human bait	No info	8	No info	0
225	A	An. dirus s.s.	Mitotic/ salivary gland polytene chromosomes of 4th instar (Bamai, 1981)	[3]	(Baimai, 1988a)[A]	102.354	17.6585	Thailand	Village	Ban Tard Nam Pu	Udon Thani	Ban Phu	No info	Site 9	102.354	17.6585	Article info	October 1986	Outdoor Human	No info	10:[A]	No info	0
226	A	An. dirus s.s.	Mitotic/ salivary gland polytene chromosomes of 4th instar (Bamai, 1981)	[3]	(Baimai, 1988a)[A]	101.622	16.8774	Thailand	Village	Huai Sanamsai	Phetchabun	Nam Nao	No info	Site 6	101.622	16.8774	Article info	October 1985 to September 1986	Outdoor Human	No info	89: 58[A]	No info	0
227	A	An. dirus s.s.	Mitotic/ salivary gland polytene chromosomes of 4th instar (Bamai, 1981)	[3]	(Baimai, 1988a)[A]	101.89	16.6089	Thailand	Village	Tung Lui Lai	Chaiyaphum	Khon San	No info	Site 8	101.89	16.6089	Article info	July 1986	Outdoor Human	No info	23: 14[A]	No info	0
228	U	An. dirus s.l.	Morphologic	[M]	Malvecasia[U]	104.095	16.9089	Thailand	Village	Kok Khlang	Sakol Nakhorn	Tao Ngoi		TSKA	104.095	16.9089	Coordinates	2002-2005	No info	No info	No info	Forest	0
229	A	An. dirus s.s.	Mitotic/ salivary gland polytene chromosomes of 4th instar (Bamai, 1981)	[3]	(Baimai, 1988a)[A]	104.267	16.8333	Thailand	Village	Ban Kok Klarng	Sakhon Nakhon	Tao Ngoi	No info	Site 10	104.267	16.8333	Article info	unknown?	Outdoor Human	No info	69: 52[A]	No info	0
229	A	An. dirus s.s.	ASPCR (Walton, 1999)/polytene chromosome (Baimai, 1980, 1988d)	[15]	(Walton, 1999)[A]	104.267	16.8333	Thailand	Village	Sakhon Nakhon	Sakhon Nakhon	No info	No info	3	104.267	16.8333	Coordinates	No info	Human bait	No info	7	No info	0
229	A	An. dirus s.s.	ASPCR (Walton, 1999)	[33,93]	(Walton, 2000-2001)[A]	104.267	16.8333	Thailand	Village	Sukhon Nakhon	Sukhon Nakhon	No info	No info	Site 9	104.267	16.8333	(Walton, 1999)	No info	No info	No info	6	No info	0
230	U	An. dirus s.l.	Morphologic	[91]	(Suwonkerd, 1990)[U]	101.03	15.75	Thailand	Village	Village 6 - ban tap Woi	Phetchabun	King Namnao	Wang Kwang canton	One site	101.03	15.75	Article map	July to december 1988	Human bait indoor and outdoor	Monthly 8 nights	727	Deep forest	0
231	A	An. dirus s.s.	Mitotic/ salivary gland polytene chromosomes of 4th instar (Bamai, 1981)	[3]	(Baimai, 1988a)[A]	105.35	14.4833	Thailand	Village	Ban Na Khao	Ubon Ratchathani	Na Chaluai	No info	Site 11	105.35	14.4833	Article info	unknown?	Outdoor Human	No info	106:52[A]	No info	0
231	A	An. dirus s.s.	ASPCR (Walton, 1999)/polytene chromosome (Baimai, 1980, 1988d)	[15]	(Walton, 1999)[A]	105.35	14.4833	Thailand	Village	Ubon Ratchathani	Ubon ratchathani	No info	No info	2	105.35	14.4833	Coordinates	No info	Human bait	No info	6	No info	0
231	A	An. dirus s.s.	ASPCR (Walton, 1999)	[33,93]	(Walton, 2000-2001)[A]	105.35	14.4833	Thailand	Village	Ubon	No info	No info	No info	Site 10	105.35	14.4833	(Walton, 1999)	No info	No info	No info	6	No info	0
232	N	No specimens found	Morphologic	[108]	(Gould, 1967)[N]	100.55	14.05	Thailand	Village	Sam Kok	Phathum Thani	Sam Kok	No info	One site	100.55	14.05	Article info	April, August and November 1966	Human bait	No info	0	Garden and ricefield along the back side of the village	0
233	A	An. dirus s.s.	Mitotic/ salivary gland polytene chromosomes of 4th instar (Bamai, 1981)	[3]	(Baimai, 1988a)[A]	100.841	14.4119	Thailand	Village	Sam Lan	Saraburi	Saraburi	No info	Site 18	100.841	14.4119	Article info	November 1985	Outdoor Human	No info	24: 18[A]	No info	0
234	F	An. nemophilous	Taxonomic	[16]	(Peyton, 1988)[F]	101.383	14.4167	Thailand	Village	Sarika Waterfalls	Nakhon Nayok	Khao Yai	No info	None	101.383	14.4167	Coordinates	June 1964	No info	No info	No info	No info	0
235	A	An. dirus s.s.	Taxonomic	[43]	(Wilkinson, 1978)[A]	101.896	14.2028	Thailand	Village	Ban Bu Phram	Prachinburi	No info	No info	None	101.878	14.2705	Article map	June to November 1971	Biting man and resting	68 man night	295	Mixed primary forest and secundary forest and cultivation	0
235	A	An. dirus s.s.	Taxonomic	[43]	(Wilkinson, 1978)[A]	101.896	14.2028	Thailand	Village	Ban Tablan	Prachinburi	No info	No info	None	101.896	14.2028	Article map	June to November 1971	Biting man and resting	65 man night	212	Mixed primary forest and secundary forest and cultivation	0
236	U	An. dirus s.l.	Unknown	[109]	(Baker, 1987)[U]	102.56	13.78	Thailand	Several camps	Cambodian border	No info	No info	No info	None	102.56	13.78	Area in article map		CDC light and human bait indoor and outdoor	188 night CDC, 9700 man hour	71	Various ( some forested)	0
237	N	No specimens found	Morphologic	[M]	Malvecasia[N]	101.272	13.665	Thailand	Village	Paknam	Rayong	Muang		TRYA	101.272	13.665	Coordinates	2002-2005	No info	No info	0	Bare area and cultivated area, fragmented forest	0
238	F	An. nemophilous	Taxonomic	[16]	(Peyton, 1988)[F]	101	13.2333	Thailand	Village	Ban Huai Kum	Chon Buri	Ban Huai Kum	No info	None	101	13.2333	Coordinates	August 1966	No info	No info	No info	No info	0
239	F	An. nemophilous	Taxonomic	[16]	(Peyton, 1988)[F]	102.2	12.9333	Thailand	Village	Soi Dao Tai	Chanthaburi	Soi Dao Tai	No info	None	102.2	12.9333	Coordinates	March to April 1966	No info	No info	No info	No info	0
240	A	An. dirus s.s.	Mitotic/ salivary gland polytene chromosomes of 4th instar (Bamai, 1981)	[3]	(Baimai, 1988a)[A]	102.354	12.8497	Thailand	Village	Ban Wang Ka Phae	Chanthaburi	Pong Nam Ron	No info	Site 19	102.354	12.8497	Article info	October 1985 to November 1986	Outdoor Human	No info	98: 50[A]	No info	0
240	U	An. dirus s.l.	Morphologic	[M]	Malvecasia[U]	102.354	12.8497	Thailand	Village	Tupati	Chanthaburi	Pongnamron		TCHA	102.444	12.8857	Coordinates	2002-2005	No info	No info	No info	Forest	0
241	A-D	An. dirus s.s., An. baimaii	D-specific DNA probe	[34]	(Gringich, 1990)[A-D]	102.15	12.8	Thailand	Village	Village 7	Chantaburi	Makaam Amphoe	Ban Phluang	None	102.15	12.8	(Rosenberg, 1990)	October 1985 to November 1987	Human bait, CDC	4 night per month, 2 man	1861	Cleared from natural forest: rubber, rambutean, durian, mango, and rice	0
241	U	An. dirus s.l.	Morphologic	[68,81,110]	(Rosenberg, 1990a-c)[U]	102.15	12.8	Thailand	Village	Village 7	Chantaburi	Makaam Amphoe	Ban Phluang	None	102.15	12.8	Coordinates	July 1983 to May 1985	Man biting at full moon	672 man nights	1744	Cleared from natural forest: rubber, rambutean, durian, mango, and rice	0
242	U	An. dirus s.l.	Morphologic	[M]	Malvecasia[U]	101.719	12.7844	Thailand	Village	Khao Khad	Rayong	Khaochamao		TRYB	101.719	12.7844	Coordinates	2002-2005	No info	No info	No info	Cultivated, non irrigated	0
243	U	An. dirus s.l.	Morphologic	[42,51,77]	(Kittawee, 1992-1993)[U]	101.974	12.6457	Thailand	Area	2 villages: Baupu and sri phraya village	Chantaburi	Tha Mai district	No info	None	101.974	12.6457	Article map	November 1986 to July 1988	larval collection	10 days per month	741	No info	0
244	A	An. dirus s.s.	ASPCR (Walton, 1999)/polytene chromosome (Baimai, 1980, 1988d)	[15]	(Walton, 1999)[A]	102.15	12.6167	Thailand	Village	Chantaburi	Chantaburi	No info	No info	1	102.15	12.6167	Coordinates	No info	Human bait	No info	6	No info	0
244	A	An. dirus s.s.	ASPCR (Walton, 1999)	[33,93]	(Walton, 2000-2001)[A]	102.15	12.6167	Thailand	Village	Chantaburi	Chantaburi	No info	No info	site 11	102.15	12.6167	(Walton, 1999)	No info	No info	No info	6	No info	0
245	F	An. nemophilous	Taxonomic	[16]	(Peyton, 1988)[F]	102.217	12.5167	Thailand	Village	Ban Chak Hai (Khao Hin Phoeng)	Chantaburi	Ban Chak Hai	No info	None	102.217	12.5167	Coordinates	October to November 1965	No info	No info	No info	No info	0
246	N	No specimens found	Morphologic	[38]	(Klein, 1977)[N]	103.6	10.6117	Cambodia	Village	Kompong som	No info	No info	No info	None	103.6	10.6117	Article map and censusCambodia	December 1969 to April 1970	Human and cow bait	No info	0	Bord de mer	0
247	N	No specimens found	Morphologic	[38]	(Klein, 1977)[N]	103.802	10.9452	Cambodia	Village	Stung Chhay	No info	No info	No info	None	103.802	10.9451	Article map and censusCambodia	October and November 1969	Human and cow bait	No info	0	Foret humide degradee penetree par des cultures seches	0
248	N	No specimens found	Morphologic	[38]	(Klein, 1977)[N]	104.913	11.5647	Cambodia	Village	Phnong Penh ( region)	No info	No info	No info	None	104.913	11.5647	Article map and censusCambodia	1967 to 1969	Human and cow bait	No info	0	Plaine rizicole centrale libre de malaria	0
249	N	No specimens found	Morphologic	[38]	(Klein, 1977)[N]	104.411	12.4753	Cambodia	Village	Trapeang Chan	No info	No info	No info	None	104.411	12.4753	Article map and censusCambodia	December 1969 to April 1970	Human and cow bait	No info	0	Foret claire degradee ( intermediaire entre foret dense et plaine rizicole)	0
250	U	An. dirus s.l.	Morphologic	[38]	(Klein, 1977)[U]	103.819	10.7005	Cambodia	Village	Tuk Sap	No info	No info	No info	None	103.819	10.7005	Article map	December 1969 to April 1970	Human and cow bait	No info	1	Quelques km du littoral	0
251	U	An. dirus s.l.	Morphologic	[M]	Malvecasia[U]	104.388	10.9463	Cambodia	Village	Kampot	Chumkiri	Tradeng Rang	Phumo	KKPB	104.387	10.9463	Coordinates	2002-2005	IH OC OH RMI RNI RNO	No info	6: 0.1(OC) 0.17(RNI)	Paddy field/ forest	0
252	U	An. dirus s.l.	Morphologic	[38]	(Klein, 1977)[U]	104.108	11.2058	Cambodia	Village	Stung Chral	No info	No info	No info	None	104.108	11.2058	Article map	December 1969 to April 1970	Human and cow bait	No info	13	Foret dense humide entoure petite vall?e a culture seche et elevage bovins	0
253	N	No specimens found	Morphologic	[M]	Malvecasia[N]	103.087	11.4902	Cambodia	Village	Kohlamdam	Koh kong	Koh Kong	Kohkapik	KKKB	103.087	11.4902	Coordinates	2002-2005	IH OC OH RMI RNI RNO	No info	0	Mangrove	0
253	N	No specimens found	Morphologic	[M]	Malvecasia[N]	103.087	11.4902	Cambodia	Village	Koh Salao	Koh Kang	Koh Kang	Koh Kapik	KKKA	103.073	11.4608	Coordinates	2002-2005	No info	No info	0	Mangrove, fragmented evergreen forest and shrub	0
254	A	An. dirus s.s.	(Walton, 1999)	[M]	Malvecasia[A]	103.112	12.2303	Cambodia	Village	Pchek Chrum	Pursat	Veal Veng	Pra Moy	KPSB	103.112	12.2302	Coordinates	2002-2005	IH OC OH RMI RNI RNO	No info	425: 0.35(OC)14.88(OH)	Forest cover evergreen and deciduous	0
255	A	An. dirus s.s.	(Walton, 1999)	[M]	Malvecasia[A]	102.917	12.2613	Cambodia	Village	Dey Krahorm Leu	Pursat	Veal Veng	Anlong Reap	KPSA	102.917	12.2613	Coordinates	2002-2005	OH	No info	38.09(OH)	Forest cover evergreen and deciduous	0
256	A	An. dirus s.s.	(Walton, 1999)	[M]	Malvecasia[A]	102.773	12.5991	Cambodia	Village	Kandal	Battam Bang	Sam Lot	Soung	KBBB	102.773	12.5991	Coordinates	2002-2005	IH OC OH RMI RNI RNO	No info	20: 0.57(OC)10.96(OH)	Field crop and forest	0
257	U	An. dirus s.l.	Morphologic	[35]	(Eyles, 1964)[U]	102.733	12.8294	Cambodia	Village	2 villages: Sur Sdei - Pangrolim	No info	No info	next Paillin	None	102.733	12.8294	Article map	October 1962	Human and monkey trap/ house and forest	4 night (human), 8 night monkeys	941	Forest of two types. Almost no cultivation	0
258	U	An. dirus s.l.	Morphologic	[M]	Malvecasia[U]	102.678	12.9222	Cambodia	Village	Phairolin	Pailin	Pailin	Hotaveov	KPLA	102.713	12.8114	Coordinates	2002-2005	No info	No info	No info	Evergreen deciduous forest and grassland	0
258	U	An. dirus s.l.	Morphologic	[M]	Malvecasia[U]	102.678	12.9222	Cambodia	Village	Tick Chenh Khnong	Pailin	Salakrav	Stung Kach	KPLB	102.679	12.9222	Coordinates	2002-2005	IH OC OH RMI RNI RNO	No info	2: 0.06(OH)	Evergreen deciduous forest	0
259	A	An. dirus s.s.	(Walton, 1999)	[M]	Malvecasia[A]	105.002	13.1372	Cambodia	Village	O Por	Preah Vihear	Ror Vieng	Romany	KPVB	105.002	13.1372	Coordinates	2002-2005	IH OC OH RMI RNI RNO	No info	147: 12.25(OH)	Evergreen forest and abandoned field	0
260	A	An. dirus s.s.	(Walton, 1999)	[M]	Malvecasia[A]	104.193	14.2246	Cambodia	Village	Sre Thnong	Preah Vihear	Ror Vieng	Romeny	KPVA	105.037	13.3077	Coordinates	2002-2005	No info	No info	No info	Bamboo, secundary forest and evergreen forest	0
260	U	An. dirus s.l.	Morphologic	[M]	Malvecasia[U]	104.193	14.2246	Cambodia	Village	Popel	Oddor Meanchey	Anlong Veng	Pha Av	KODB	104.193	14.2246	Coordinates	2002-2005	IH OC OH RMI RNI RNO	No info	1: 0.04(OH)	Evergreen, shifting agricutlure	0
261	A	An. dirus s.s.	(Walton, 1999)	[M]	Malvecasia[A]	104.096	14.0798	Cambodia	Village	Otameng	Oddor Meanchey	Anlong Veng	Prey Sa Ak	KODA	104.095	14.0798	Coordinates	2002-2005	No info	No info	No info	Evergreen forest and shifting agriculture	0
262	A	An. dirus s.s.	(Walton, 1999)	[M]	Malvecasia[A]	106.09	13.3609	Cambodia	Village	Oreussey Kandal	Stung Treng	Siem Bok	Oreussey	KSTB	106.09	13.3609	Coordinates	2002-2005	IH OC OH RMI RNI RNO	No info	315: 0.05(OC)31.30(OH)0.09(RNO)	Village garden crops and evergreen forest	0
263	A	An. dirus s.s.	(Walton, 1999)	[M]	Malvecasia[A]	105.927	13.7942	Cambodia	Village	Kandal	Steung Treng	Thalaborivath	Preahromkel	KSTA	105.927	13.7942	Coordinates	2002-2005	OH	No info	0.5(OH)	Evergreen and deciduous forest	0
264	U	An. dirus s.l.	Morphologic	[55]	(Socheat, 2000)[U]	106.42	12.0447	Cambodia	Village	Kamlek village	Kratie	Snuol	No info	None	106.42	12.0447	Census Cambodia	April to September 1998	Human, animal and larval	No info	8	Snuol rubber plantation. Houses are surrounded by rubber trees since 1953	0
265	U	An. dirus s.l.	Morphologic	[M]	Malvecasia[U]	106.816	12.1021	Cambodia	Village	Punlue Thmey	Mondulkiry	Keo Seima	Sre Ktum	KMDB	106.816	12.1021	Coordinates	2002-2005	No info	No info	No info	Forest and orchards	0
266	N	No specimens found	Morphologic	[M]	Malvecasia[N]	107.251	12.488	Cambodia	Village	Pouloung	Mondulkiry	Sen Monorum	Romany	KMDA	107.251	12.488	Coordinates	2002-2005	IH OC OH RMI RNI RNO	No info	0	Abandoned field cover with shrub/ fragmented forest	0
267	A	An. dirus s.s.	SCAR marker and multiplex PCR (Manguin, 2002)	[29,53]	(Trung, 2004-2005)[A]	106.946	13.7495	Cambodia	Village	Chaong	Rattanakiri	Ochum	Chaongchan	None	106.946	13.7495	Coordinates	March, July and October 1999	indoor and outdoor human biting	10 night per month ( 3 men)	12	Hilly forest	0
267	U	An. dirus s.l.	Morphologic	[M]	Malvecasia[U]	106.946	13.7495	Cambodia	Village	Chaong	Rattanakiri	Ochum	Chaongchan	KTRB	106.946	13.7495	Coordinates	2002-2005	IH OH RNI RNO	No info	0.45(IH)0.27(OH)	abandoned field, shifting agricutlure and grassland	0
268	A	An. dirus s.s.	(Walton, 1999)	[M]	Malvecasia[A]	107.254	13.7314	Cambodia	Village	Letach:Letouch	Rattanakiri	Borkeo	Kork /kok	KTRA	107.254	13.7314	Coordinates	2002-2005	OH	No info	0.5(OH)	Shifting agricutture and old field	0
269	U	An. dirus s.l.	Morphologic	[117]	(Sidavong, 2004)[U]	106.817	14.6833	Laos	Village	Phou Hom	Attapeu	Phou Hom	No info	None	106.817	14.6833	CensusLaos	May, August and October 2002	Human indoor outdoor	4 men	535	Forested area	0
270	U	An. dirus s.l.	Morphologic	[117]	(Sidavong, 2004)[U]	106.747	14.8052	Laos	2 villages	Mixai and Beng Phoukham	Attapeu	Sammakkixay	No info	None	106.747	14.8052	CensusLaos	May, August and October 2002	Human indoor outdoor	4 men	403	Forested area	0
271	U	An. dirus s.l.	Morphologic	[117]	(Sidavong, 2004)[U]	107.09	15.2002	Laos	Village	Pier Geo	Attapeu	Sanaxy	No info	None	107.09	15.2002	CensusLaos	May, August and October 2002	Human indoor outdoor	4 men	8	Forested area	0
272	U	An. dirus s.l.	Morphologic	[M]	Malvecasia[U]	106.541	15.1534	Laos	Village	Montouang	Champasack	Paxsong		LCPA	106.541	15.1534	Coordinates	2002-2005	IH OC OH	No info	1: 0.16(IH)	Agricultural plantation and degraded forest	0
273	U	An. dirus s.l.	Morphologic	[28]	(Vythilingam, 2001)[U]	105.943	15.0005	Laos	Village	Namphaak	Champassak	Pathoumphon	No info	None	105.943	15.0005	CensusLaos	May 99	Human indoor and outdoor	2-3 days, 8 collectors	13	No info	0
274	N	No specimens found	Morphologic	[M]	Malvecasia[N]	105.902	15.2254	Laos	Village	Ban-thisib	Champasack	Bachieng		LCPB	105.902	15.2254	Coordinates	2002-2005	No info	No info	0	Forest mainly degraded	0
275	U	An. dirus s.l.	Morphologic	[M]	Malvecasia[U]	106.243	15.4037	Laos	Village	Kachea noy	Saravan	Laongarm		LSRA	106.243	15.4037	Coordinates	2002-2005	IH OH	No info	6: 1(OH)	Degraded forest	0
276	U	An. dirus s.l.	Morphologic	[M]	Malvecasia[U]	106.359	15.518	Laos	Village	Ban-lavang	Saravan	Saravan		LSRB	106.342	15.5252	Coordinates	2002-2005	IH OC OH	No info	5: 0.5(IH) 0.33(OH)	Agricutlure and plantation	0
276	U	An. dirus s.l.	Morphologic	[64]	(Vythilingam, 2003)[U]	106.359	15.518	Laos	Village	Toumgnor	Sekong	Thateng	No info	None	106.359	15.518	CensusLaos	August, October 2000, April, October 2001	Human bait	1 or 2 nights	17	A clearing in the forest where villagers grow padi rice. Flat land surrounded by tree	0
276	U	An. dirus s.l.	Morphologic	[M]	Malvecasia[U]	106.359	15.518	Laos	Village	Toumgnor	Sekong	Thateng		LSKA	106.359	15.518	Coordinates	2002-2005	IH OH	No info	21: 9.08(IH)49.58(OH)	Degraded forest	0
276	U	An. dirus s.l.	Morphologic	[64]	(Vythilingam, 2003)[U]	106.359	15.518	Laos	Village	Pai Mai Fam	Sekong	Lamam	No info	None	106.359	15.518	CensusLaos	August, October 2000, April, October 2001	Human bait	1 or 2 nights	502	A clearing in the forest where villagers grow padi rice	0
276	U	An. dirus s.l.	Morphologic	[M]	Malvecasia[U]	106.359	15.518	Laos	Village	Phiamay Fam	Sekong	Lamam		LSKB	106.669	15.3707	Coordinates	2002-2005	IH OH RNO	No info	636: 27.33(IH)43.67(OH)	Mixed deciduous forest and forest plantation	0
276	U	An. dirus s.l.	Morphologic	[64]	(Vythilingam, 2003)[U]	106.359	15.518	Laos	Village	Takiao	Sekong	Thateng	No info	None	106.377	15.5084	CensusLaos	August, October 2000, April, October 2001	Human bait	1 or 2 nights	13	A clearing in the forest where villagers grow padi rice. Flat land surrounded by tree	0
277	U	An. dirus s.l.	Morphologic	[28]	(Vythilingam, 2001)[U]	106.729	15.4374	Laos	Area	3 villages: Pak Thon, Mo, Nava Neua	Sekong	Lamam	No info	None	106.729	15.4374	CensusLaos for Nava Neua	December 1999	Human indoor and outdoor	2-3 days, 8 collectors	3	Fertile plains with patchwork of paddy fields and orchards	0
278	N	No specimens found	Morphologic	[28]	(Vythilingam, 2001)[N]	106.197	15.7159	Laos	Village	Don Keo	Saravan	Saravan	No info	None	106.197	15.7159	CensusLaos	December 1999	Human indoor and outdoor	2-3 days, 8 collectors	0	Mainly agricultural with vast field of rice	0
279	N	No specimens found	Morphologic	[28]	(Vythilingam, 2001)[N]	106.388	15.8467	Laos	Village	Navien	Saravan	Saravan	No info	None	106.441	15.7415	CensusLaos	December 1999	Human indoor and outdoor	2-3 days, 8 collectors	0	Mainly agricultural with vast field of rice	0
279	N	No specimens found	Morphologic	[28]	(Vythilingam, 2001)[N]	106.388	15.8467	Laos	Village	Taleo	Saravan	Saravan	No info	None	106.388	15.8467	CensusLaos	December 1999	Human indoor and outdoor	2-3 days, 8 collectors	0	Mainly agricultural with vast field of rice	0
280	U	An. dirus s.l.	Morphologic	[28]	(Vythilingam, 2001)[U]	106.159	16.3333	Laos	Village	Saloy	Savannakhet	Phine	No info	None	106.159	16.3333	CensusLaos	May 99	Human indoor and outdoor	2-3 days, 8 collectors	20	Semi mountaneous close to forest edge	0
281	U	An. dirus s.l.	Morphologic	[M]	Malvecasia[U]	106.459	16.5471	Laos	Village	Saloy	Savannakhet	Nong		LSVB	106.459	16.5471	Coordinates	2002-2005	OH	No info	208(OH)	Degraded forest and shifting agricutlure
282	U	An. dirus s.l.	Morphologic	[27]	(Toma, 2002)[U]	105.779	17.3035	Laos	Village	Koutboun	Khammouane	Boualapha	No info	None	105.863	17.2273	CensusLaos	August 1999	Animal and human bait/resting morning	4 pairs of collectors	54	Shallow limestone valley along river Xebangfay	0
282	U	An. dirus s.l.	Morphologic	[27]	(Toma, 2002)[U]	105.779	17.3035	Laos	Village	Na Pung	Khammouane	Boualapha	No info	None	105.779	17.3035	CensusLaos	August 1999	Animal and human bait/resting morning	4 pairs of collectors	51	Shallow limestone valley along river Xebangfay	0
282	U	An. dirus s.l.	Morphologic	[27]	(Toma, 2002)[U]	105.779	17.3035	Laos	Village	Thapachon	Khammouane	Boualapha	No info	None	105.717	17.3299	CensusLaos	August to September 2000	Animal and human bait/resting morning	4 pairs of collectors	496	Shallow limestone valley along river Xebangfay	0
283	N	No specimens found	Morphologic	[27]	(Toma, 2002)[N]	104.984	17.1351	Laos	Village	Bung Houa Na Ta	Khammouane	Xebangfay	No info	None	104.984	17.1351	CensusLaos	July 1999	Animal and human bait/resting morning	4 pairs of collectors	0	Plain with surrounded by paddy fields and crossed by numerous streams	0
284	U	An. dirus s.l.	Morphologic	[27]	(Toma, 2002)[U]	105.08	17.2823	Laos	Village	Thamlay	Khammouane	Xebangfay	No info	None	105.08	17.2823	CensusLaos	July 1999	Animal and human bait/resting morning	4 pairs of collectors	7	Plain with surrounded by paddy fields and crossed by numerous streams	0
284	U	An. dirus s.l.	Morphologic	[M]	Malvecasia[U]	105.08	17.2823	Laos	Village	Thamlay	Khammouane	Xebangfay		LKMB	105.08	17.2823	Coordinates	2002-2005	IH OC OH	No info	6: 1(IH)83.33(OH)	Degraded forest, dry dipteocarps and rice paddy	0
285	U	An. dirus s.l.	Morphologic	[M]	Malvecasia[U]	104.938	17.4586	Laos	Village	Kounephavan	Khammouang	Thakeek		LKMA	104.938	17.4586	Coordinates	2002-2005	IH OC OH	No info	20: 1.33(IH)5.33(OH)	Rice paddy, bare land and forest	0
285	U	An. dirus s.l.	Morphologic	[27]	(Toma, 2002)[U]	104.938	17.4586	Laos	Village	Xieng Vene	Khammouane	Thakhek	No info	None	104.867	17.4266	CensusLaos	August 1999	Animal and human bait/resting morning	4 pairs of collectors	2	Plain with surrounded by paddy fields and crossed by numerous streams	0
286	N	No specimens found	Morphologic	[106]	(Kobayasi, 2000)[N]	105.16	17.6338	Laos	Village	Nong Seng	Khammouane	Nhommarath	No info	None	105.16	17.6338	CensusLaos	February 1999, September 1999	Human, animal and resting	1 night	0	Surrounded by rice fields. Shortest distance from forest to village is 1km	0
286	N	No specimens found	Morphologic	[27]	(Toma, 2002)[N]	105.16	17.6338	Laos	Village	NongCeng	Khammouane	Nhommarath	No info	None	105.16	17.6338	CensusLaos	July 1999	Animal and human bait/resting morning	4 pairs of collectors	0	Plain with surrounded by paddy fields and crossed by numerous streams	0
287	U	An. dirus s.l.	Morphologic	[107]	(Kobayasi, 1997)[U]	104.6	17.5939	Laos	Area	3 villages:Nam Duuk, Na Kham, Hin Boun	Khammouane	Mahaxay/Hinboon	No info	None	104.696	17.6052	CensusLaos for Nam Duuk	May 1996, June 1996, August 1996	Animal, human, resting, larval	4 nights in each village	18	Limestone forest mountain valley	0
288	N	No specimens found	Morphologic	[28]	(Vythilingam, 2001)[N]	104.888	18.1715	Laos	Village	Khammuane	Borikhamsay	Khamkheuth	No info	None	104.888	18.1553	CensusLaos	December 1999	Human indoor and outdoor	2-3 days, 8 collectors	0	Stone forest	0
288	N	No specimens found	Morphologic	[28]	(Vythilingam, 2001)[N]	104.888	18.1715	Laos	Village	Dong Bang	Borikhamsay	Khamkheuth	No info	None	104.888	18.1715	CensusLaos	December 1999	Human indoor and outdoor	2-3 days, 8 collectors	0	Stone forest	0
289	N	No specimens found	Morphologic	[28]	(Vythilingam, 2001)[N]	104.875	18.3802	Laos	Village	Dangko	Borikhamsay	Khamkheuth	No info	None	104.875	18.3802	CensusLaos	December 1999	Human indoor and outdoor	2-3 days, 8 collectors	0	Stone forest	0
290	N	No specimens found	Morphologic	[M]	Malvecasia[N]	103.632	18.4848	Laos	Village	Na-may	Bolykhamxay	Paksang		LBKA	103.644	18.4029	Coordinates	2002-2005	IH OC OH	No info	0	Degraded forest and rice paddy	0
290	N	No specimens found	Morphologic	[M]	Malvecasia[N]	103.632	18.4848	Laos	Village	Nampa	Bolykhamxay	Bolykan		LBKB	103.632	18.4848	Coordinates	2002-2005	IH OC OH	No info	0	Degraded forest	0
291	N	No specimens found	Morphologic	[M]	Malvecasia[N]	102.348	18.7056	Laos	Village	Phavank	Vientiane	Hinheup		LVTB	102.348	18.7056	Coordinates	2002-2005	IH OH	No info	0	Shifting agriculture and degraded forest	0
292	A	An. dirus s.s.	SCAR marker and multiplex PCR (Manguin, 2002)	[29,53]	(Trung, 2004-2005)[A]	101.969	18.5637	Laos	Village	Nam Aang	Vientiane	Fuang	No info	None	101.969	18.5637	Coordinates	March, July and October 1999	indoor and outdoor human biting	10 night per month ( 3 men)	9	Flat land at foot hills of forest mountains	0
292	N	No specimens found	Morphologic	[28]	(Vythilingam, 2001)[N]	101.969	18.5637	Laos	Village	Nam Aang	Vientiane	Fuang	No info	None	101.969	18.5637	CensusLaos	December 1999	Human indoor and outdoor	2-3 days, 8 collectors	0	Flat land at foot hills of forest mountains	0
292	U	An. dirus s.l.	Morphologic	[M]	Malvecasia[U]	101.969	18.5637	Laos	Village	Nam Aang	Vientiane	Fuang		LVTA	101.969	18.5637	Coordinates	2002-2005	IH OC OH	No info	4: 0.57(IH)	Forest and degraded forest	0
293	N	No specimens found	Morphologic	[M]	Malvecasia[N]	101.24	17.8177	Laos	Village	Pakkem	Xayabuly	Kenthao		LSYA	101.24	17.8177	Coordinates	2002-2005	IH OH	No info	0	Shifting agriculture	0
294	U	An. dirus s.l.	Morphologic	[28]	(Vythilingam, 2001)[U]	101.719	18.9466	Laos	Village	Keo	Sayaboury	Phieng	No info	None	101.719	18.9466	CensusLaos	May 99	Human indoor and outdoor	2-3 days, 8 collectors	1	Agricultural surrounded by paddy field	0
295	U	An. dirus s.l.	Morphologic	[M]	Malvecasia[U]	101.82	19.391	Laos	Village	Nassam (Pal Khom)	Xayabuly	Xayabuly		LSYB	101.82	19.391	Coordinates	2002-2005	IH OC OH	No info	1.8(OC)	Degraded forest and bamboo forest	0
296	U	An. dirus s.l.	Morphologic	[M]	Malvecasia[U]	102.552	20.1293	Laos	Village	Napho Sbehek	Luangpraban	Pakseng		LLBB	102.552	20.1293	Coordinates	2002-2005	No info	No info	No info	Degraded forest	0
297	U	An. dirus s.l.	Morphologic	[28]	(Vythilingam, 2001)[U]	102.48	20.2935	Laos	Village	Houay Vay	Luang Prabang	Pak Ou	No info	None	102.48	20.2935	CensusLaos	May 99	Human indoor and outdoor	2-3 days, 8 collectors	5	Green hills	0
298	N	No specimens found	Morphologic	[M]	Malvecasia[N]	102.491	20.7014	Laos	Village	Phoxay	Luangpraban	Nambak		LLBA	102.491	20.7014	Coordinates	2002-2005	No info	No info	0	Degraded forest and rice paddy	0
299	N	No specimens found	Morphologic	[M]	Malvecasia[N]	100.848	20.9696	Laos	Village	Huoagkuoag 1	Luangnamtha	Long		LLNB	100.848	20.9696	Coordinates	2002-2005	IH OC OH	No info	0	Mix deciduous, degraded forest and rice paddy	0
300	N	No specimens found	Morphologic	[M]	Malvecasia[N]	101.118	21.2223	Laos	Village	Don-may	Luangnamtha	Sing		LLNA	101.118	21.2222	Coordinates	2002-2005	IH OH	No info	0	Rice paddy and grassland	0
301	U	An. dirus s.l.	Unknown	[74]	(Teng, 1974)[U]	100.93	22.19	China	Area	Jinghong	Yunnan	Jinghong	No info	None	100.93	22.19	Admin	No info	No info	No info	No info	No info	0
302	D	An. baimaii	rDNA ITS2	[30]	(Xu, 1997)[D]	101.52	21.77	China	Area	Mengla	Yunnan	No info	No info	None	101.52	21.77	Admin	1990, 1994, 1995	No info	No info	No info	No info	0
302	U	An. dirus s.l.	Unknown	[89]	(Moore, 2001)[U]	101.52	21.77	China	Area	Mengla	Yunnan	Mengla	No info	None	101.52	21.77	Admin	July	No info	No info	No info	No info	0
303	N	No specimens found	Morphologic	[M]	Malvecasia[N]	103.407	22.5151	Vietnam	Village	Man 1	Lai Chau	Phong Tho	Nam Xe	VLHA	103.407	22.5151	Coordinates	2002-2005	No info	No info	0	Shifting cultivation and fragmented forest	0
304	N	No specimens found	Morphologic	[M]	Malvecasia[N]	103.687	22.2814	Vietnam	Village	Na Van	Lai Chau	Tam Duong	Ban Bo	VLHB	103.687	22.2814	Coordinates	2002-2005	No info	No info	0	Agricltural land	0
305	N	No specimens found	Morphologic	[M]	Malvecasia[N]	103.843	22.3947	Vietnam	Village	Ta Chai	Loa Cai	Sa Pa	Ta Phin	VLCB	103.843	22.3947	Coordinates	2002-2005	IH OC OH RMI	No info	0	Grassland and plantation	0
306	N	No specimens found	Morphologic	[M]	Malvecasia[N]	104.084	22.5023	Vietnam	Village	Na Nang	Loa Cai	Bao Thang	Ban Cam	VLCA	104.084	22.5023	Coordinates	2002-2005	IH OC OH RMI	No info	0	Forest woodland	0
307	N	No specimens found	Morphologic	[M]	Malvecasia[N]	104.457	22.646	Vietnam	Village	Tao Thuong	Ha Giang	Xin Man	Ban Ngo	VHGB	104.457	22.646	Coordinates	2002-2005	IH OC OH RMI RNI RNO	No info	0	Shifting agriculture, agriculture and grassland	0
308	N	No specimens found	Morphologic	[M]	Malvecasia[N]	104.949	22.8366	Vietnam	Village	Tha	Ha Giang	Vi Xuyen	Phuong Do	VHGA	104.949	22.8366	Coordinates	2002-2005	IH OC OH RMI RNI RNO	No info	0	Evergreen low cover forest and grassland	0
309	N	No specimens found	Morphologic	[M]	Malvecasia[N]	106.059	22.6158	Vietnam	Village	Na Chan	Cao Bang	Nguyen Binh	Hoa Tham	VCBB	106.059	22.6158	Coordinates	2002-2005	No info	No info	0	Wood shrub and grassland	0
310	N	No specimens found	Morphologic	[M]	Malvecasia[N]	106.324	22.5335	Vietnam	Village	Na Vai	Cao Bang	Thach An	Kim Dong	VCBA	106.324	22.5335	Coordinates	2002-2005	No info	No info	0	Woodshrub	0
311	N	No specimens found	Morphologic	[M]	Malvecasia[N]	106.422	22.3422	Vietnam	Village	Coc Toong	Lang Son	Trang Dinh	Chi Minh	VLSB	106.422	22.3422	Coordinates	2002-2005	IH OC OH RMI	No info	0	Agriculture and evergreen low cover forest	0
312	N	No specimens found	Morphologic	[M]	Malvecasia[N]	105.818	22.3542	Vietnam	Village	Ban Chu	Bac Kan	Ba Be	Chu Huong	VBKA	105.818	22.3542	Coordinates	2002-2005	No info	No info	0	Woodshrub and grassland	0
312	N	No specimens found	Morphologic	[M]	Malvecasia[N]	105.818	22.3542	Vietnam	Village	Coc Thong	Bac Kan	Bach Thong	Vi Huong	VBKB	105.835	22.2972	Coordinates	2002-2005	No info	No info	0	Wood shrub	0
313	N	No specimens found	Morphologic	[M]	Malvecasia[N]	104.854	21.5585	Vietnam	Village	Na	Yen Bai	Tran Yen	Viet Hong	VYBA	104.854	21.5585	Coordinates	2002-2005	No info	No info	0	Forest and plantation	0
314	N	No specimens found	Morphologic	[M]	Malvecasia[N]	107.228	21.4217	Vietnam	Village	Na Phai	Lang Son	Bac Lang	Dinh Lap	VLSA/C	107.228	21.4217	Coordinates	2002-2005	IH OC OH RMI	No info	0	Agricultural land	0
315	N	No specimens found	Morphologic	[M]	Malvecasia[N]	107.3	21.3773	Vietnam	Village	Na Tru	Quang Ninh	Tien yen	Dien Xa	VQNB/D	107.3	21.3773	Coordinates	2002-2005	IH OC OH RMI	No info	0	Grassland and plantation	0
316	N	No specimens found	Morphologic	[M]	Malvecasia[N]	107.162	21.3201	Vietnam	Village	Pha lan	Quang Ninh	Ba Che	Thanh Lam	VQNA/C	107.162	21.3201	Coordinates	2002-2005	IH OC OH RMI	No info	0	Grassland and mixed forest	0
317	N	No specimens found	Morphologic	[M]	Malvecasia[N]	104.125	21.1496	Vietnam	Village	Mukit	Son La	Mai Son	Co Noi	VSLA	104.125	21.1496	Coordinates	2002-2005	IH OC OH RMI RNI RNO	No info	0	Bareland and grassland	0
318	N	No specimens found	Morphologic	[M]	Malvecasia[N]	104.62	20.8447	Vietnam	Village	Na Bo	Son La	Moc Chau	Muong Sang	VSLB	104.62	20.8447	Coordinates	2002-2005	IH OC OH RMI RNI RNO	No info	0	Woodshrub	0
319	N	No specimens found	Morphologic	[29,53]	(Trung, 2004-2005)[N]	105.167	20.6333	Vietnam	Village	Khoi	Hoa Binh	Tan Lac	Phu Luong or 2	None	105.167	20.6333	Coordinates	April and November 1998 to 2000, and August 1998 and 2000	indoor and outdoor human biting	10 night per month ( 3 men)	0	Hilly forest	0
319	N	No specimens found	Morphologic	[M]	Malvecasia[N]	105.167	20.6333	Vietnam	Village	Khoi	Hoa Binh	Tan Lac	Phu Luong or 2	VHBA	105.167	20.6333	Coordinates	2002-2005	IH OC OH RMI RNI	No info	0	Rock, bare land and agricultural land	0
320	N	No specimens found	Morphologic	[M]	Malvecasia[N]	105.388	20.5459	Vietnam	Village	Ray	Hoa Binh	Lac Son	Van Son	VHBB	105.388	20.5459	Coordinates	2002-2005	IH OC OH RMI RNI	No info	0	Bareland and evergreen low cover forest	0
321	N	No specimens found	Morphologic	[M]	Malvecasia[N]	105.222	20.1779	Vietnam	Village	Tan Phong	Thanh Hoa	Lang Chanh	Tan Phuc	VTHB	105.222	20.1779	Coordinates	2002-2005	IH OC OH	No info	0	Plantation, agriculture and bareland	0
322	N	No specimens found	Morphologic	[M]	Malvecasia[N]	105.491	19.479	Vietnam	Village	Doi 7	Thanh Hoa	Nhu Xuan	Xuan Binh	VTHA	105.491	19.479	Coordinates	2002-2005	IH OC OH RMI	No info	0	Forest and agriculture	0
323	N	No specimens found	Morphologic	[M]	Malvecasia[N]	105.643	18.8546	Vietnam	Village	Le Nham 4	Nghe An	Nghi Loc	Nghi Yen	VNAA	105.643	18.8546	Coordinates	2002-2005	IH OC OH RMI	No info	0	Plantation and agriculture	0
324	N	No specimens found	Morphologic	[M]	Malvecasia[N]	105.477	18.6421	Vietnam	Village	Tan Lam	Nghe An	Thanh Chuong	Thanh Lam	VNAB	105.477	18.6421	Coordinates	2002-2005	IH OC OH RMI	No info	0	Agriculture, bare land and plantation	0
325	N	No specimens found	Morphologic	[M]	Malvecasia[N]	105.746	18.3376	Vietnam	Village	13	Ha Tinh	Can Loc	Son Loc	VHIA	105.746	18.3376	Coordinates	2002-2005	No info	No info	0	Plantation and woodshrub evergreen	0
325	N	No specimens found	Morphologic	[M]	Malvecasia[N]	105.746	18.3376	Vietnam	Village	16	Ha Tinh	Huong Khe	Ha Linh	VHIB	105.766	18.2891	Coordinates	2002-2005	No info	No info	0	Forest, woodshrub and grassland	0
326	N	No specimens found	Morphologic	[M]	Malvecasia[N]	106.586	17.1985	Vietnam	Village	Khe Xung	Quang Binh	Le Thuy	Ngan Thuy	VQBA	106.586	17.1985	Coordinates	2002-2005	No info	No info	0	Forest, rock and woodshrub	0
327	A	An. dirus s.s.	(Walton, 1999)	[M]	Malvecasia[A]	106.571	16.7651	Vietnam	Village	Chenh Venh	Quang Tri	Huong Hoa	Huong Phung	VQTA	106.571	16.7651	Coordinates	2002-2005	IH OC OH RMI RNI RNO	No info	0.38(OH)	Woodshrub, forest and grassland	0
328	U	An. dirus s.l.	Morphologic	[M]	Malvecasia[U]	108.107	15.1541	Vietnam	Village	Village 1	Quang Nam	Nam Tra My	Tra Tap	VQMA	108.107	15.1541	Coordinates	2002-2005	IH OC OH RMI RNI RNO	No info	0.2(OH)	Shifting agriculture, forest and grassland	0
329	N	No specimens found	Morphologic	[M]	Malvecasia[N]	108.472	15.252	Vietnam	Village	ka Tinh	Quang Ngai	Tra Bong	Tra Son	VQGA	108.472	15.252	Coordinates	2002-2005	No info	No info	0	Woodshrub evergreen and grassland	0
330	N	No specimens found	Morphologic	[M]	Malvecasia[N]	108.042	14.491	Vietnam	Village	Kon Ron	Kon Tum	Dac Ha	Ngoc Reo	VKTA	108.042	14.491	Coordinates	2002-2005	IH OC OH RMI RNI RNO	No info	0	Regrowth of forest and woodshrub	0
331	A	An. dirus s.s.	(Walton, 1999)	[M]	Malvecasia[A]	108.707	13.6665	Vietnam	Village	Bla	Gia Lai	Kong Chro	Dak Song	VGLA	108.707	13.6665	Coordinates	2002-2005	IH OC OH RMI RNI RNO	No info	0.17(OC) 2.28 (OH) 0.04(RNO)	Woodshrub	0
332	A	An. dirus s.s.	(Walton, 1999)	[M]	Malvecasia[A]	108.987	13.6078	Vietnam	Village	Ka Te	Binh Dinh	Van Canh	Canh Thuan	VBDA	108.987	13.6078	Coordinates	2002-2005	IH OC OH RMI	No info	0.76(OC) 2(OH)	Wood shrubland dry	0
333	A	An. dirus s.s.	(Walton, 1999)	[M]	Malvecasia[A]	109.009	13.1286	Vietnam	Village	Tan Phu	Phu Yen	Son Hoa	Suoi Bac	VPYA	109.009	13.1286	Coordinates	2002-2005	IH OC OH RNI RNO	No info	5.11(IH)0.25(OC)4.2(OH)26(RNI)28.91(RNO)	Forest, agricutlural land and grassland	0
334	A	An. dirus s.s.	(Walton, 1999)	[M]	Malvecasia[A]	108.017	12.9018	Vietnam	Village	7	Dac Lac	Eakar	Easo	VDLA	108.017	12.9018	Coordinates	2002-2005	No info	No info	No info	Agricultural land	0
335	A	An. dirus s.s.	(Walton, 1999)	[M]	Malvecasia[A]	107.735	12.525	Vietnam	Village	Dak Ros	Dak Nong	Dak Mil	Dak Rla	VDGA	107.735	12.525	Coordinates	2002-2005	IH OC OH RMI	No info	2.7(OH)	agricultural land and shifting agriculture	0
336	U	An. dirus s.l.	Morphologic	[112]	(KhanhPhu, 1997)[U]	108.933	12.2333	Vietnam	Area	5 villages KhanhPhu commune	Khanh Hoa	Khanh Vinh	No info	None	108.92	12.16	Admin	From September 1993 to August 1995	Human indoor outdoor, animal, cDC , resting	various	10347	mountainous and forested	0
336	A	An. dirus s.s.	SCAR marker and multiplex PCR (Manguin, 2002)	[29,53]	(Trung, 2004-2005)[A]	108.933	12.2333	Vietnam	Village	Lang Nhot	Khanh Hoa	No info	No info	None	108.933	12.2333	Coordinates	April and November 1998 to 2000, and August 1998 and 2000	indoor and outdoor human biting	10 night per month ( 3 men)	201	Hilly forest	0
337	A	An. dirus s.s.	(Walton, 1999)	[M]	Malvecasia[A]	109.044	12.1413	Vietnam	Village	Suoi Giot	Khanh Hoa	Dien Khanh	Suoi Cat	VKHA	109.044	12.1413	Coordinates	2002-2005	No info	No info	No info	Shifting agriculture, woodland shrub, forest	0
338	N	No specimens found	Morphologic	[M]	Malvecasia[N]	108.694	11.1863	Vietnam	Village	1c	Binh Thuan	Tuy Phong	Binh Thanh	VBHB	108.694	11.1862	Coordinates	2002-2005	IH OC OH RMI	No info	0	Agricultural land and plantation	0
339	U	An. dirus s.l.	Morphologic	[M]	Malvecasia[U]	107.617	11.4672	Vietnam	Village	Phuoc Binh	Lam Dong	Da Huoai	Phuoc Loc	VLDA	107.617	11.4672	Coordinates	2002-2005	No info	No info	No info	Forest	0
340	A	An. dirus s.s.	(Walton, 1999)	[M]	Malvecasia[A]	107.045	11.6113	Vietnam	Village	Village 2	Binh Phuoc	Dong Phu	Dong Tam	VBPA	107.045	11.6113	Coordinates	2002-2005	No info	No info	No info	Mixed low cover forest and agricutlure	0
341	A	An. dirus s.s.	(Walton, 1999)	[M]	Malvecasia[A]	107.202	11.4127	Vietnam	Village	Suoi Rang	Dong Nai	Vinh Cuu	Phu Ly	VDAA	107.202	11.4127	Coordinates	2002-2005	No info	No info	No info	Woodshrubland evergreen, grassland and regrowth	0
341	U	An. dirus s.l.	Morphologic	[M]	Malvecasia[U]	107.202	11.4127	Vietnam	Village	4	Dong Nai	Vinh Cuu	Hieu Liem	VDAB	107.174	11.4146	Coordinates	2002-2005	No info	No info	No info	Woodshrub evergreen and forest	0
342	N	No specimens found	Morphologic	[M]	Malvecasia[N]	106.438	11.5634	Vietnam	Village	Cay Khe	Tay Ninh	Tan Chau	Tan Hoa	VTYA	106.438	11.5634	Coordinates	2002-2005	IH OC OH RMI	No info	0	Wetland and forest regrowth	0
343	N	No specimens found	Morphologic	[M]	Malvecasia[N]	106.174	11.4154	Vietnam	Village	Khe Don	Tay Ninh	Tx Tay Ninh	Thanh Tan	VTYB	106.174	11.4154	Coordinates	2002-2005	No info	No info	0	Forest regrowth	0
344	A	An. dirus s.s.	(Walton, 1999)	[M]	Malvecasia[A]	106.894	11.2054	Vietnam	Village	Village 3	Binh Duong	Tan Uyen	Tan Dinh	VBGA	106.894	11.2054	Coordinates	2002-2005	IH OC OH RMI	No info	2(OH)	Non forest next to forest	0
345	A	An. dirus s.s.	(Walton, 1999)	[M]	Malvecasia[A]	107.895	11.0882	Vietnam	Village	Village 1	Binh Thuan	Ham Thuan Nam	My Thanh	VBHC	107.895	11.0882	Coordinates	2002-2005	IH OC OH RMI RNI RNO	No info	1(IH) 2.44(OH)	Forest, woodshrub and grassland	0
346	A	An. dirus s.s.	SCAR marker and multiplex PCR (Manguin, 2002)	[29,53]	(Trung, 2004-2005)[A]	107.667	10.8333	Vietnam	Village	Village 3	Binh Thuan	No info	No info	None	107.667	10.8333	Coordinates	April and November 1998 to 2000, and August 1998 and 2000	indoor and outdoor human biting	10 night per month ( 3 men)	168	Hilly forest	0
346	U	An. dirus s.l.	Morphologic	[M]	malvecasia[U]	107.667	10.8333	Vietnam	Village	Village 3	Binh Thuan	Tanh Linh	Suoi Kiet	VBHA	107.667	10.8333	Coordinates	2002-2005	IH OC OH RMI	No info	5: 0.13(IH) 0.19(OH)	Agriculture and woodshrub land dry	0
347	N	No specimens found	Morphologic	[M]	Malvecasia[N]	106.856	10.6181	Vietnam	Village	Tran Hung Dao	Ho Chi Minh City	Can Gio	Tam Thon Hiep	VHCB	106.856	10.6181	Coordinates	2002-2005	IH OC OH RMI	No info	0	Plantation, agricultural land and mangrove	0
347	N	No specimens found	Morphologic	[M]	Malvecasia[N]	106.856	10.6181	Vietnam	Village	An Dong	Ho Chi Minh City	Can Gio	An Thoi Dong	VHCA/S	106.814	10.5716	Coordinates	2002-2005	IH OH RMI RNI RNO	No info	0	Plantation, agricultural land and mangrove	0
348	N	No specimens found	Morphologic	[M]	Malvecasia[N]	106.678	10.6081	Vietnam	Village	Tan Thanh	Long An	Can Giuoc	Phuoc Lai	VLAB	106.678	10.6081	Coordinates	2002-2005	IH OH RMI	No info	0	Agricutlural land	0
349	N	No specimens found	Morphologic	[M]	Malvecasia[N]	106.709	10.4983	Vietnam	Village	Long Ninh	Long An	Can Duoc	Long Huu Dong	VLAA	106.709	10.4983	Coordinates	2002-2005	IH OC OH RMI	No info	0	Agricutlural land	0
350	N	No specimens found	Morphologic	[M]	Malvecasia[N]	106.587	10.4151	Vietnam	Village	Tho Khuong	Tien Giang	Go Cong Tay	Binh Phu	VTGB	106.587	10.4151	Coordinates	2002-2005	IH OC OH RMI	No info	0	Agricutlural land	0
351	N	No specimens found	Morphologic	[M]	Malvecasia[N]	106.769	10.2828	Vietnam	Village	Cau Muong	Tien Giang	Go Cong Dong	Tan Thanh	VTGA	106.769	10.2828	Coordinates	2002-2005	IH OC OH RMI	No info	0	Agricutlural land	0
352	N	No specimens found	Morphologic	[M]	Malvecasia[N]	106.754	10.1715	Vietnam	Village	Thua Long	Ben Tre	Binh Dai	Thua Duc	VBTA/S	106.754	10.1715	Coordinates	2002-2005	IH OC OH RMI	No info	0	Wetlands and agricultural land	0
353	N	No specimens found	Morphologic	[M]	Malvecasia[N]	106.635	9.8619	Vietnam	Village	Thanh Phuoc	Ben Tre	Thanh Phu	Thanh Phong	VBTB	106.635	9.86186	Coordinates	2002-2005	IH OC OH RMI	No info	0	Wetlands and agricultural land	0
354	N	No specimens found	Morphologic	[M]	Malvecasia[N]	106.51	9.7132	Vietnam	Village	Ap 11	Tra Vinh	Duyen Hai	Long Huu	VTVA	106.51	9.71322	Coordinates	2002-2005	IH OC OH RMI	No info	0	Agricutlural land	0
355	N	No specimens found	Morphologic	[M]	Malvecasia[N]	104.901	9.7551	Vietnam	Village	Ban B	Kien Giang	An Minh	Thuan Hoa	VKGS	104.901	9.75506	Coordinates	2002-2005	IH OH RMI	No info	0	Agricutlural land	0
356	N	No specimens found	Morphologic	[M]	Malvecasia[N]	105.041	9.6153	Vietnam	Village	An Thanh	Kien Giang	An Minh	An Minh Bac	VKGA	105.041	9.61525	Coordinates	2002-2005	IH OH RMI RNI	No info	0	Agricutlural land and plantation	0
357	N	No specimens found	Morphologic	[M]	Malvecasia[N]	105.16	9.5448	Vietnam	Village	Minh Kien	Kien Giang	Vinh Thuan	Minh Tuan	VKGB	105.16	9.54475	Coordinates	2002-2005	OC RMI	No info	0	Wood shrubland dry, plantation and agricultural land	0
358	N	No specimens found	Morphologic	[M]	Malvecasia[N]	105.811	9.3704	Vietnam	Village	Gia Hoi	Bac Lieu	Vinh Loi	Hung Thanh	VBLA	105.811	9.37039	Coordinates	2002-2005	IH OC OH RMI	No info	0	Non forest	0
358	N	No specimens found	Morphologic	[M]	Malvecasia[N]	105.811	9.37031	Vietnam	Village	Gia Hoi	Bac lieu	Vinh Loi	Hung Thanh	VBLE	105.811	9.37031	Coordinates	2002-2005	No info	No info	0	Non forest	0
359	N	No specimens found	Morphologic	[M]	Malvecasia[N]	106.02	9.3463	Vietnam	Village	Dai Ruag	Soc Trang	Vinh Chau	Vinh Chau	VSTA	106.02	9.34625	Coordinates	2002-2005	IH OH RMI	No info	0	Agricultural land	0
360	N	No specimens found	Morphologic	[M]	Malvecasia[N]	105.073	9.2464	Vietnam	Village	Ap 4	Ca Mau	U Minh	Khanh An	VCMA	105.073	9.2464	Coordinates	2002-2005	IH OH RMI	No info	0	Agricutlural land	0
361	N	No specimens found	Morphologic	[M]	Malvecasia[N]	105.31	9.0229	Vietnam	Village	Thuan Hoi B	Ca Mau	Dam Doi	Tan Thuan	VCMD	105.31	9.02289	Coordinates	2002-2005	IH OH RMI	No info	0	Agricultural land and shrimp farms	0
362	N	No specimens found	Morphologic	[29,53]	(Trung, 2004-2005)[N]	105.317	9.1833	Vietnam	Village	Van Duc A	Bac Lieu	No info	No info	None	105.317	9.18333	Coordinates	April and November 1998 to 2000, and August 1998 and 2000	indoor and outdoor human biting	10 night per month ( 3 men)	0	Coastal area, nipa trees growing along river, rice field and shrimp farms	0
362	N	No specimens found	Morphologic	[M]	Malvecasia[N]	105.317	9.1833	Vietnam	Village	Van Duc A	Bac Lieu	Dong Hai	An Trach	VBLB/S/G	105.317	9.18333	Coordinates	2002-2005	IH OC OH RMI	No info	0	Non forest	0
363	N	No specimens found	Morphologic	[M]	Malvecasia[N]	105.071	8.9086	Vietnam	Village	Bao Tron	Ca Mau	Cai Nuoc	Dong Thoi	VCMC	105.071	8.90864	Coordinates	2002-2005	IH OH RMI	No info	0	Agricultural land	0
363	N	No specimens found	Morphologic	[M]	Malvecasia[N]	105.071	8.9086	Vietnam	Village	My Hung	Ca Mau	Cai Nuoc	Tran Thoi	VCMB	105.02	8.85767	Coordinates	2002-2005	IH OH RMI	No info	0	Agricultural land and shrimp farms	0
364	U	An. dirus s.l.	Unknown	[73]	(Lin, 2000)[U]	109.9	19.03	China	Area	Qiongzhong	Hainan	Qiongzhong	No info	None	109.9	19.03	Admin	1999-1994	No info	No info	No info	No info	0
365	U	An. dirus s.l.	Unknown	[74]	(Teng, 1974)[U]	109.34	19.41	China	Area	Qanxian	Hainan	Qanxian	No info	None	109.34	19.41	Admin	July to September 1963	No info	No info	No info	No info	0
366	U	An. dirus s.l.	Unknown	[74]	(Teng, 1974)[U]	109.91	18.64	China	Area	Wanning	Hainan	Wanning	No info	None	109.91	18.64	Admin	July to September 1963	No info	No info	No info	No info	0
367	U	An. dirus s.l.	Unknown	[118]	(Tang, 1991a)[U]	109.47	18.43	China	Area	Ya Xian	Hainan	Ya Xian	No info	None	109.47	18.43	After 1989	After 1989	No info	No info	No info	No info	0
368	A	An. dirus s.s.	rDNA ITS2	[30]	(Xu, 1997)[A]	109.9	19.36	China	Area	Hainan	Hainan	No info	No info	None	109.9	19.36	Admin	No info	No info	No info	No info	No info	0
369	U	An. dirus s.l.	Unknown	[119]	(Tang, 1991b)[U]	115.18	23.67	China	Area	N.A.	N.A.	No info	No info	None	115.18	23.67	Article map	No info	No info	No info	No info	No info	0
370	T	An. takasagoensis	Morphologic	[32]	(Peyton, 1980)[T]	121.05	23.05	Taiwan	Area	Taidong	Taidong	No info	No info	None	121.05	23.05	Admin	No info	No info	No info	No info	No info	0
