# Supplementary material for: The Anopheles dirus complex: spatial distribution and environmental drivers
Source: Malar J. 2007 Mar 6;6:26. doi: 10.1186/1475-2875-6-26 (PMC1838916; doi:10.1186/1475-2875-6-26)
Supplement: Additional file 3 — Collection sites listed by reviewed publications. The table lists 130 reviewed publications with associated collection sites, species identified and identification method. [file 1475-2875-6-26-S3.xls]

## Sheet: Author_List
Reference	Author	Species name	Country	Type	Site on the map	Species identification method
[46]	(Aung, 1999)	An. dirus s.l.	Myanmar	4 sites	151	Unknown
[3]	(Baimai, 1988a)	An. dirus s.s.	Thailand	13 sites	200, 204, 219, 220, 221, 224, 225, 226, 227, 229, 231, 233, 240	Mitotic/ salivary gland polytene chromosomes 4th instar (Bamai, 1981)
[3]	(Baimai, 1988a)	An. dirus s.s., An. scanloni, An. baimaii	Thailand	1 site	195	Mitotic/ salivary gland polytene chromosomes 4th instar (Bamai, 1981)
[3]	(Baimai, 1988a)	An. dirus s.s., An. Baimaii	Thailand	6 sites	186, 192, 201, 210, 213, 223	Mitotic/ salivary gland polytene chromosomes 4th instar (Bamai, 1981)
[3]	(Baimai, 1988a)	An. Crascens	Thailand	1 site	167	Mitotic/ salivary gland polytene chromosomes 4th instar (Bamai, 1981)
[3]	(Baimai, 1988a)	An. crascens, An. scanloni	Thailand	2 sites	173, 175	Mitotic/ salivary gland polytene chromosomes 4th instar (Bamai, 1981)
[3]	(Baimai, 1988a)	An. crascens, An. scanloni, An. baimaii	Thailand	1 site	175	Mitotic/ salivary gland polytene chromosomes 4th instar (Bamai, 1981)
[3]	(Baimai, 1988a)	An. crascens, An. baimaii	Thailand	1 site	181	Mitotic/ salivary gland polytene chromosomes 4th instar (Bamai, 1981)
[3]	(Baimai, 1988a)	An. crascens, An. baimaii	Thailand	2 sites	178, 204	Mitotic/ salivary gland polytene chromosomes 4th instar (Bamai, 1981)
[3]	(Baimai, 1988a)	An. scanloni	Thailand	1 site	177	Mitotic/ salivary gland polytene chromosomes 4th instar (Bamai, 1981)
[3]	(Baimai, 1988a)	An. baimaii	Thailand	1 site	182	Mitotic/ salivary gland polytene chromosomes 4th instar (Bamai, 1981)
	(Baimai, 1988b)	An. crascens, An. nemophipous	Thailand	1 site	167	Mitotic/ salivary gland polytene chromosomes 4th instar (Bamai, 1981)
[26]	(Baimai, 1988c)	An. dirus s.s., An. baimaii	Thailand	3 sites	202, 206	Mitotic/ salivary gland polytene chromosomes 4th instar (Bamai, 1981)
[109]	(Baker, 1987)	An. dirus s.l.	Thailand	Several camps	236	Unknown
[26]	(Baimai, 1988c)	An. baimaii	Bangladesh/ Thailand	3 sites	12, 112, 147	Mitotic/ salivary gland polytene chromosomes 4th instar (Bamai, 1981)
[22]	(Bath, 1988)	An. dirus s.l.	India	Area	2	Morphologic
[25]	(Darsie, 1990)	An. dirus s.l.	Nepal	Area	9	Morphologic
[70]	(Das, 1985)	An. dirus s.l.	India	1 site	13	Morphologic
[100]	(Dutta, 1989a)	An. dirus s.l.	India	1 site	18	Unknown
[84]	(Dutta, 1989b)	An. dirus s.l.	India	Area	16	Unknown
[79]	(Dutta, 1991)	An. dirus s.l.	India	Area	17	Unknown
[65]	(Dutta, 1992)	An. dirus s.l.	India	Area	18	Unknown
[69]	(Dutta, 1993)	An. dirus s.l.	India	Area	18	Unknown
[56]	(Dutta, 1996)	An. dirus s.l.	India	Area	17	Unknown
[35]	(Eyles, 1964)	An. dirus s.l.	Cambodia	1 site	257	Morphologic
[108]	(Gould, 1967)	No specimens found	Thailand	1 site	232	Morphologic
[34]	(Gringich, 1990)	An. dirus s.s., An. baimaii	Thailand	1 site	241	D-specific DNA probe
[111]	(Harbach, 1987)	An. dirus s.l.	Thailand	1 site	207	Morphologic
[63]	(Ismail 1975)	An. dirus s.l.	Thailand	Area	217	Unknown
[49]	(Kengluecha, 2005)	An. dirus s.l.	Thailand	3 sites	204	Morphologic
[44]	(Khan, 1998)	An. dirus s.l.	India	Area	15	Morphologic
[112]	(KhanhPhu, 1997)	An. dirus s.l.	Vietnam	Area	337	Morphologic
[42,51,77]	(Kittawee, 1992-1993)	An. dirus s.l.	Thailand	Area	243	Morphologic
[38]	(Klein, 1977)	No specimens found	Cambodia	4 sites	246, 247, 248, 249	Morphologic
[38]	(Klein, 1977)	An. dirus s.l.	Cambodia	2 sites	250, 252	Morphologic
[107]	(Kobayasi, 1997)	An. dirus s.l.	Laos	Area	287	Morphologic
[106]	(Kobayasi, 2000)	No specimens found	Laos	1 site	286	Morphologic
[94]	(Kulkarni, 1989)	An. dirus s.l.	India	State	1	Morphologic
[41]	(Kyi, 1970)	An. dirus s.l.	Myanmar	12 sites	22, 29, 30, 38, 44, 50, 62, 63, 90, 113, 115, 148	Unknown
[73]	(Lin, 2000)	An. dirus s.l.	China	Area	365	Unknown
[37]	(May, 1987)	An. dirus s.s.	Myanmar	1 site	147	Mitotic chromosom
[37]	(May, 1987)	An. scanloni	Myanmar	1 site	127	Mitotic chromosom
[98]	(Misra, 1993)	An. dirus s.l.	India	Area	14	Unknown
[89]	(Moore, 2001)	An. dirus s.l.	China	Area	302	Unknown
[54]	(Nandi, 1993)	An. dirus s.l.	India	3 sites	11	Unknown
[24]	(Nandi, 1996)	An. dirus s.l.	India	4 sites	10	Unknown
[45]	(Oo, 2002)[U]	An. dirus s.l.	Myanmar	1 site	147	Morphologic
[58]	(Oo, 2003) [U]	An. dirus s.l.	Myanmar	9 sites	50, 119, 121, 147, 149, 156	Morphologic
[95]	(Oo, 2004)[N]	No specimens found	Myanmar	112 sites	19-21, 23, 24, 28, 30-34, 36, 37, 41-48, 51-62, 65-78, 80, 81, 83-89, 91-93, 94-108, 110, 111, 113-115, 118-120, 124-126, 128, 129, 131, 133-136, 138-140, 146, 150	Morphologic
[95]	(Oo, 2004)	An. dirus s.l.	Myanmar	52 sites	22, 27, 29, 30, 31, 35, 38-40, 41, 44, 49, 50, 63, 64, 79, 82, 90, 94, 101, 109, 112, 117, 119, 121-123, 127, 130, 132, 137, 141-144, 147-149, 152-156	Morphologic
[115]	(Overgaard, 2003)	No specimens found	Thailand	5 sites	211-214, 216	Morphologic
[36]	(Paing, 1989)	An. dirus s.l.	Myanmar	11 sites	41, 112, 119, 121, 122, 123, 127, 137	Morphologic
[36]	(Paing, 1989)	An. dirus s.s.	Myanmar	1 site	49	[A identified by Thu personal com to Paing]
[36]	(Paing, 1989)	An. baimaii	Myanmar	2 sites	147, 156	[D identified by Thu personal com to Paing]
[32]	(Peyton, 1980)	An. takasagoensis	Taiwan	Area	371	Morphologic
[16]	(Peyton, 1988)	An. nemophilous	Malaysia/ Thailand	19 sites	157, 158, 159, 167, 169, 170, 175, 176, 180, 184, 185, 195, 205, 234, 238, 239, 245	Taxonomic
[60,66,99]	(Prakash, 1997a-c)	An. dirus s.l.	India	1 site	17	Unknown
[75]	(Prakash, 2001)	An. dirus s.l.	India	1 site	17	Unknown
[5]	(Rattanaritikul, 1995)	An. dirus s.s., An. baimaii	Thailand	Area	204	DNA probes (Panyim et al, 1988) & enzyme electrophoresis (Green et al, 1990)
[71,103,105]	(Rattanaritikul, 1996a-c)	An. dirus s.l.	Thailand	4 sites	188, 189, 191, 192	Morphologic
[71,103,105]	(Rattanaritikul, 1996a-c)	No specimens found	Thailand	1 site	190	Morphologic
[39,59,96]	(Rosenberg, 1982a-c)	An. dirus s.l.	Bangladesh	1 site	12	Morphologic
[68,81,110]	(Rosenberg, 1990a-c)	An. dirus s.l.	Thailand	1 site	241	Morphologic
[4]	(Sallum, 2005)	An. crascens	Malaysia	2 sites	160	Taxonomic
[4]	(Sallum, 2005)	An. crascens, An. scanloni	Thailand	1 site	171	Taxonomic
[4]	(Sallum, 2005)	An. crascens, An. baimaii	Thailand	2 sites	179, 187	Taxonomic
[4]	(Sallum, 2005)	An. scanloni	Thailand	7 sites	194-197	Taxonomic
[4]	(Sallum, 2005)	An. baimaii	Bangladesh/ Thailand	10 site	12, 175, 178, 180, 195, 199, 204, 207, 208, 210	Taxonomic
[23]	(Sawadipanich, 1990)	An. elegans	India	District	2	Mitotic/ salivary gland polytene chromosomes of 4th instar (Bamai, 1981)
[62]	(Scanlon, 1967)	An. dirus s.l.	Thailand	2 sites	162, 172	Morphologic
[62]	(Scanlon, 1967)	No specimens found	Thailand	5 sites	163-166, 174	Morphologic
[117]	(Sidavong, 2004)	An. dirus s.l.	Laos	4 sites	269-271	Morphologic
[55]	(Socheat, 2000)	An. dirus s.l.	Cambodia	1 site	264	Morphologic
[113]	(Somboon, 1995)	An. dirus s.l.	Thailand	Area	209	Unknown
[61]	(Somboon, 1998)	An. dirus s.l.	Thailand	Area	209	Unknown
[91]	(Suwonkerd, 1990)	An. dirus s.l.	Thailand	1 site	230	Morphologic
[116]	(Suwonkerd, 1995)	An. dirus s.l.	Thailand	Area	215	Unknown
[114]	(Suwonkerd, 2004)	An. dirus s.l.	Thailand	Area:	209	Unknown
[118]	(Tang, 1991a)	An. dirus s.l.	China	Area	369	Unknown
[119]	(Tang, 1991b)	An. dirus s.l.	China	Area	371	Unknown
[74]	(Teng, 1974)	An. dirus s.l.	China	3 areas	301, 366, 367	Unknown
[10]	(Tewari, 1987)	An. dirus s.l.	India	Area	3	Morphologic
[10]	(Tewari, 1987)	No specimens found	India	5 areas	4, 5-8	Morphologic
[102]	(Thu, 1985)	An. dirus s.l.	Myanmar	1 site	127, 147	Salivary gland chromosom
[27]	(Toma, 2002)	An. dirus s.l.	Laos	5 sites	282, 284, 285	Morphologic
[27]	(Toma, 2002)	No specimens found	Laos	2 sites	283, 286	Morphologic
[29,53]	(Trung, 2004-2005)	No specimens found	Vietnam	2 sites	319, 363	Morphologic
[29,53]	(Trung, 2004-2005)	An. dirus s.s.	Vietnam/ Laos Cambodia	4 sites	267, 292, 336, 346	SCAR marker and multiplex PCR (Manguin, 2002)
[103]	(Tunlin, 1986)	An. dirus s.l.	Myanmar	1 site	147	Morphologic
[47]	(Tunlin, 1987)	An. dirus s.l.	Myanmar	1 site	147	Morphologic
[57]	(TunLin,1995)	An. baimaii	Myanmar	1 site	112	[D identified by Thu personal communication to TunLin]
[28]	(Vythilingam, 2001)	An. dirus s.l.	Laos	5 sites	273, 277, 280, 294, 297	Morphologic
[28]	(Vythilingam, 2001)	No specimens found	Laos	7 sites	278, 279, 288, 289, 292	Morphologic
[64]	(Vythilingam, 2003)	An. dirus s.l.	Laos	3 sites	276	Morphologic
[15]	(Walton, 1999)	An. dirus s.s.	Thailand	6 sites	206, 222, 224, 229, 231, 244	ASPCR (Walton, 1999)/polytene chromosome (Baimai, 1980, 1988d)
[15]	(Walton, 1999)	An. dirus s.s., An. baimaii	Thailand	2 sites	193, 203	ASPCR (Walton, 1999)/polytene chromosome (Baimai, 1980, 1988d)
[15]	(Walton, 1999)	An. crascens	Malaysia	1 site	161	ASPCR (Walton, 1999)/polytene chromosome (Baimai, 1980, 1988d)
[15]	(Walton, 1999)	An. scanloni	Thailand	1 site	175	ASPCR (Walton, 1999)/polytene chromosome (Baimai, 1980, 1988d)
[15]	(Walton, 1999)	An. scanloni, An. baimaii	Thailand	3 sites	195	ASPCR (Walton, 1999)/polytene chromosome (Baimai, 1980, 1988d)
[15]	(Walton, 1999)	An. scanloni, An. baimaii, An. nemophilous	Thailand	1 site	195	ASPCR (Walton, 1999)/polytene chromosome (Baimai, 1980, 1988d)
[15]	(Walton, 1999)	An. nemophilous	Thailand	1 site	167	ASPCR (Walton, 1999)/polytene chromosome (Baimai, 1980, 1988d)
[33,93]	(Walton, 2000-2001)	An. baimaii	Myanmar/ Bangladesh	3 sites	12, 116, 145	ASPCR (Walton, 1999)
[33,93]	(Walton, 2000-2001)	An. dirus s.s.	Thailand	4 sites	224, 229, 231, 244	ASPCR (Walton, 1999)
[33,93]	(Walton, 2000-2001)	An. dirus s.s., An. baimaii	Thailand	2 sites	193, 203	ASPCR (Walton, 1999)
[33,93]	(Walton, 2000-2001)	An. scanloni	Thailand	1 site	175	ASPCR (Walton, 1999)
[33,93]	(Walton, 2000-2001)	An. scanloni, An. baimaii	Thailand	1 site	195	ASPCR (Walton, 1999)
[15]	(Walton, 1999)	An. baimaii	Thailand	1 site	198	ASPCR (Walton, 1999)/polytene chromosome (Baimai, 1980, 1988d)
[43]	(Wilkinson, 1978)	An. dirus s.s.	Thailand	2 sites	235	Taxonomic
[30]	(Xu, 1997)	An. baimaii	China	Area	302	rDNA ITS2
[30]	(Xu, 1997)	An. dirus s.s.	China	Area	369	rDNA ITS2
[101]	(Yu, 1984b)	An. dirus s.l.	China	2 areas	25, 26	Unknown
[M]	Malvecasia	No specimens found	Thailand	67 sites	168, 183, 237, 253, 266, 274, 290, 291, 293, 298-300, 303-326, 329, 330, 338, 342, 343, 347-364	Morphologic
[M]	Malvecasia	An. dirus s.l.	Thailand	26 sites	195, 218, 228, 240, 242, 251, 258, 260, 265, 267, 272, 275, 276, 281, 284, 285, 292, 295, 296, 328, 339, 341, 346	Morphologic
[M]	Malvecasia	An. dirus s.s.	Cambodia	20 sites	254-256, 259-263, 268, 327, 331-335, 337, 340, 341, 344, 345	(Walton, 1999)
