# Supplementary material for: The Anopheles dirus complex: spatial distribution and environmental drivers
Source: Malar J. 2007 Mar 6;6:26. doi: 10.1186/1475-2875-6-26 (PMC1838916; doi:10.1186/1475-2875-6-26)
Supplement: Additional file 4 — Abbreviations and descriptions used in the other additional files. lists information and description for each column and each table as well as abbreviations included in the file. [file 1475-2875-6-26-S4.xls]

## Sheet: Abbreviations
Abbreviations and description
Additionnal file 2: Site List
Sitemap	Reference number for the site on the map: One site on the map sometime represents several collection sites. It was sometimes not possible to represent each site individually. The actual coordinates of the sites are in columns TLONGDD and TLATDD. The coordinates used for the represnetation on the map are in the columns DLONGDD and DLATDD
SpeciesCode	Code for each species: Those codes are inspired from the old denomination of species with [A] =An. dirus s.s., [B]=An. crascens, [C]=An. scanloni, [D] =An. baimaii, [E]= An. elegans, [F] =An. nemophilous, [T] =An. takasagaoensis, [U]=An. dirus s.l., [N] =No specimen recorded
SpeciesName	Name of the species of the Dirus Complex: Such as defined by Harbach (2004) and Sallum (2005)
IdentificationMethod	Species identification method
Reference	Reference for the original article in the bibliography of the present paper. [M]: data from Malvecasia project
AuthorspeciesCode	Name of the Author of the reviewed publication, date of publication and species code
DLONGDD	Longitude in decimal degrees for display on the map
DLATDD	Latitude in decimal degrees for display on the map
Country	Name of the country
SiteType	Type of site
SiteName	Name of site
Admin1	Administration unit level 1
Admin2	Administration unit level 2
Admin3	Administration unit level 3
CodeArticle	Code for the site in the original article
TLONGDD	Actual longitude for the site in decimal degrees
TLATDD	Actual latitude for the site in decimal degrees
LocationMethod	Method used to locate the site on the map
Date	Date of mosquito collection
CollectionMethod	Collection method if available: WT = Window Trap, HB = Human Bait, CB = Cattle Bait, DIR = Daytime Indoor Resting, IH = Indoor Human Bait, OC = Outdoor Cattle, OH = Outdoor Human, RMI = Resting Morning Indoor, RNI = Resting Night Indoor, RNO = Resting Night OUtdoor
Effort	Collection effort information available
NbSpecimens	Number of specimens collected
DescriptionSite	Description of the environment at the collection site
Additionnal file 3: Publication list
Reference	Reference for the original article in the bibliography of the present paper
Author	Name of the Author of the original article, date of publication
Species name	Name of the species of the Dirus Complex
Country	Name of the country
Type	Type and number of sites
Site on the map	Reference number for the site on the map: One site on the map sometime represents several collection sites. It was sometimes not possible to represent each site individually. The actual coordinates of the sites are in columns TLONGDD and TLATDD. The coordinates used for the represnetation on the map are in the columns DLONGDD and DLATDD
Species identification method	Species identification method
